# Supplementary material for: Ethanol-Mediated Novel Survival Strategy against Drought Stress in Plants
Source: Plant Cell Physiol. 2022 Aug 25;63(9):1181–92. doi: 10.1093/pcp/pcac114 (PMC9474946; doi:10.1093/pcp/pcac114)
Supplement: pcac114_Supp [file pcac114_supp.zip]

Archive with 3 entries (3 files):
- pcp-2022-e-00145-File009.pdf
- pcp-2022-e-00145-File010.xlsx
- pcp-2022-e-00145-File011.mp4
