# Supplementary material for: Ethanol-Mediated Novel Survival Strategy against Drought Stress in Plants
Source: Plant Cell Physiol. 2022 Aug 25;63(9):1181–92. doi: 10.1093/pcp/pcac114 (PMC9474946; doi:10.1093/pcp/pcac114)
Supplement: pcac114_Supp [file pcac114_supp.zip › pcp-2022-e-00145-File010.xlsx]

## Sheet: Cover page
PCP
Ethanol-mediated survival strategy against drought stress in plants
Khurram Bashir, Daisuke Todaka, Sultana Rasheed, Akihiro Matsui, Zarnab Ahmad, Kaori Sako, Yoshinori Utsumi, Vu Anh Thu, Maho Tanaka, Satoshi Takahashi, Junko Ishida, Yuuri Tsuboi, Shunsuke Watanabe, Yuri Kanno, Eigo Ando, Kwang-Chul Shin, Makoto Seito, Hinata Motegi, Muneo Sato, Rui Li, Saya Kikuchi, Miki Fujita, Miyako Kusano, Makoto Kobayashi, Yoshiki Habu, Atsushi J. Nagano, Kanako Kawaura, J…
*Corresponding author:			Motoaki Seki
Tel:			+81-(0)45-503-9587
Fax:			+81-(0)45-503-9584
Email:			motoaki.seki@riken.jp

## Sheet: Table S1
Supplementary Table S1. Genes regulated by the ethanol and drought treatments at a minimum of two time-points according to the microarray analysis of the roots and/or shoots.
DAD: Days after drought stress. Normalized log2 data was used to compare changes in gene expression induced by 10 mM ethanol. Genes showing log2FC≥1, FDR<0.1, and log2FC≤-1, FDR<0.1 are represented as Up and Down, respectively. Gene names followed by * have been reported to play a role in drought stress tolerance. Gene names followed by 1 and or 2 are reported to be upregulated by drought stress …
					EtOH/water at different time points
					Root													SHOOT
Functional Category		AGI code	Gene Name	Description	FDR	3 h	Reg	24 h	Reg	72 h	Reg	1 DAD	Reg	3 DAD	Reg	5 DAD	Reg	3 h	Reg	24 h	Reg	72 h	Reg	1 DAD	Reg	3 DAD	Reg	5 DAD	Reg
	ABA metabolism and signaling
		AT2G29090	CYP707A22	CYTOCHROME P450, FAMILY 707, SUBFAMILY A, POLYPEPTIDE 2	1.37218e-35	0.286435		-0.0026131		-0.171606		-0.8725		-0.537859		-0.479823		0.18443		-0.0372485		-0.0432513		1.78557	Up	1.72882	Up	1.7745	Up
		AT3G14440	NCED3*	Encodes 9-cis-epoxycarotenoid dioxygenase	1.29492e-37	0.399111		1.04535	Up	0.342334		0.512713		1.2747	Up	0.94		-0.598407		-0.355986		0.640744		1.02738	Up	1.06915	Up	0.94
		AT1G69260	AFP12	ABI five binding protein	1.82624e-27	0.092577		0.647782		0.330673		0.44754		0.851884		-0.0573025		-0.454988		0.298378		-0.0089606		1.18776	Up	1.43986	Up	1.539	Up
		AT2G46680	HOMEOBOX 7 (HB-7)1,2	Putative transcription factor that contains a homeodomain closely linked to a leucine zipper motif.	1.97484e-34	0.040079		0.657479		0.135761		0.730072		0.779403		0.089588		-0.0806885		0.413228		0.246382		1.30859	Up	1.37688	Up	1.375	Up
		AT1G07430	AIP/HAI21,2	HIGHLY ABA-INDUCED PP2C GENE 2	4.99055e-27	-0.448665		0.985715		0.0297724		0.484277		1.19275		0.529037		-0.19054		-0.036785		0.094925		1.97089	Up	1.95048	Up	1.873	Up
		AT2G30020	AP2C11	Belongs to the clade B of the PP2C-superfamily	5.67926e-09	-0.229368		0.117215		-0.50187		0.0012535		1.06475	Up	0.391336		0.071875		0.226075		-0.833028		0.989431		1.39447	Up	1.91	Up
		AT3G15990	SULTR3;42	Sulfate transporter Sultr3;4.	3.31e-43	0.0593735		0.26664		0.133847		0.107938		0.579917		0.112194		0.305821		0.274698		-0.0997		1.11547	Up	1.12409	Up	0.647
	ABA-regulated genes (as reported by Matsui et al., 2008)
		AT5G62020	HSFB2A1,2	HEAT SHOCK TRANSCRIPTION FACTOR B2A	3.21414e-14	-0.0902457		0.078596		-0.843222		-0.001326		1.21351	Up	0.656377		0.538697		1.02727		-0.525291		1.85703	Up	2.03023	Up	2.66499	Up
		AT2G16720	MYB71,2	MYB transcription factor 7	2.49284e-40	-0.166408		0.062005		-0.464755		0.217448		0.01602		-0.222993		0.124446		-0.140367		0.048129		1.44106	Up	1.00942	Up	1.203	Up
		AT5G67300	MYB441	MYB DOMAIN PROTEIN R1	3.6286e-07	-0.133005		0.562825		-0.977457		-0.427017		0.80578		0.734513		0.519959		2.1421		-1.81612		2.04433		1.07144		4.54242	Up
		AT3G50060	MYB771	MYB TFs	1.63511e-16	-0.378967		0.164486		-0.465233		-0.220464		1.4582		1.12434		0.262526		2.03382	Up	-0.449436		1.66929	Up	1.5916	Up	2.848	Up
		AT5G62470	MYB961	MYB DOMAIN PROTEIN 96	3.56082e-32	0.10781		-0.0495802		0.131127		-0.0141415		-0.0218477		-0.51612		0.198289		0.564661		-0.322398		1.04764		1.28774	Up	1.547	Up
		AT1G66500	Pre mRNA cleavage1,2	Pre-mRNA cleavage complex II	3.17043e-09	-0.261583		0.222065		-0.9426		-0.199011		0.855711		0.439153		1.0805		0.710695		-0.83624		1.59525	Up	1.42334	Up	2.202	Up
		AT2G31380	STH2	SALT TOLERANCE HOMOLOGUE (STH)	0	-0.289904		0.613529		0.149518		0.322769		0.320096		0.808956		-0.481177		-0.199186		0.647965		1.11263	Up	1.1495	Up	0.87
		AT2G46790	PRR92	Pseudo-response regulator PRR9	1.47211e-27	-0.175092		0.356031		0.850188		0.285364		0.203023		0.371511		-0.272527		-0.015435		1.39692	Up	1.97989	Up	1.91743	Up	1.766	Up
		AT2G46830	CCA11,2	Circadian clock associated 1	8.09318e-37	-0.986247		1.04022	Up	1.07145	Up	0.303559		0.684271		0.448218		-0.32878		0.540288		0.986181		1.02782	Up	0.925188		0.953
		AT3G17609	HY5-HOMOLOG (HYH)1	Involved in phyB signaling pathway.	1.36889e-26	-0.182176		0.685259		-0.198289		0.422899		-0.200313		0.188156		0.0786503		0.409453		0.571315		1.12238	Up	1.60912	Up	1.316	Up
		AT3G24500	MBF1C1,2	Multiprotein Bridging Factor 1c	9.10083e-23	0.591448		0.252968		-0.419313		0.999506		1.19504	Up	0.443911		0.345757		0.051517		0.343705		1.02487	Up	0.910855		1.977	Up
		AT3G47500	CDF32	CYCLING DOF FACTOR 3	4.11807e-17	-0.344821		0.504618		0.597005		0.340827		0.505104		0.609343		-0.007767		-0.17549		0.313308		1.58316	Up	1.43384	Up	1.225	Up
		AT5G53420		CCT motif family protein	3.21257e-39	-0.036382		0.243446		-0.106882		0.240081		0.314023		0.205386		0.368651		0.38401		-0.046476		1.3714	Up	1.12106	Up	1	Up
		AT5G54470	BBX29*1,2	B-BOX DOMAIN PROTEIN 29	9.43063e-30	0.0410216		1.12702	Up	0.160438		0.512391		0.43657		0.364844		0.0243545		-0.474089		0.597283		2.30299	Up	2.38492	Up	2.095	Up
		AT4G23220	CRK141	Cysteine-Rich (Receptor-Like Protein Kinase) 14	5.32e-42	-0.531234		0.0045556		-0.154323		-0.540589		0.314287		-0.100762		-0.340431		1.27605	Up	0.431661		-0.271047		-1.06388		-1.71561	Down
		AT4G02410	LECRK-IV.31,2	L-TYPE LECTIN RECEPTOR KINASE IV.3	4.00462e-14	0.274318		0.287413		-0.091456		0.0475995		0.138222		-0.116052		-0.515072		0.117585		-0.402783		1.09435	Up	1.49787	Up	0.982233
		AT5G01820	SR11,2	CBL-interacting serine/threonine protein kinase.	5.83814e-25	0.200968		0.512687		0.047212		0.594368		0.684096		0.021761		0.094801		0.36417		0.237533		1.51919	Up	1.40446	Up	1.008	Up
		AT1G53170	ERF81,2	encodes a member of ethylene response factor subfamily	5.18793e-36	-0.014278		-0.193784		0.197034		-0.3317		0.371681		0.135815		-0.218417		-0.105323		-0.076827		0.880699		1.04145	Up	0.991985
		AT2G44840	ERF131	ethylene response factor subfamily B-3 of ERF/AP2 transcription factor family	1.29632e-05	-0.884656		-0.62108		-0.876557		-1.13715		2.28129	Up	1.16659		0.61986		1.52387		-0.749709		1.70112		1.48314		3.34937	Up
		AT4G27280	CMI11,2	Calcium-binding EF-hand family protein	1.28292e-10	-0.380022		-0.410282		-0.603625		-0.143657		1.28107		0.954547		0.303676		2.05554	Up	-0.401786		1.44886		1.06417		2.42948	Up
		AT5G47610	RING/U-box family1,2	RING/U-box superfamily protein	1.38073e-38	-1.321		-0.950346		0.265384		-0.423291		0.482498		0.851245		0.069259		-0.226817		0.505901		0.878756		1.73088	Up	1.674	Up
		AT1G60190	PUB191,2	PLANT U-BOX 19 (PUB19)	1.40669e-24	0.11865		0.448821		0.263238		-0.211891		0.749269		0.114265		-0.343597		0.231554		0.17114		2.9386	Up	3.03477	Up	3.07995	Up
		AT5G54490	PBP11	PINOID-BINDING PROTEIN 1	5.98753e-09	-0.09505		-0.376634		-0.026474		-0.097326		0.34877		0.03919		0.420326		1.4513	Up	-0.045517		1.57115	Up	1.14411		2.49151	Up
		AT5G46240	KAT12,3	Encodes a potassium channel protein (KAT1)	2.7e-44	-0.128164		2.02062	Up	-0.932392		0.976299		1.25491	Up	0.574725		0.053398		-0.382706		-0.196942		0.097866		0.29895		1.35999
	JA signaling
		AT1G32640	MYC21	Encodes a MYC-related transcriptional activator	8.02581e-17	-0.152659		-0.168204		0.094366		-0.204216		0.6818		0.242524		0.291249		0.39805		-0.149971		1.37683	Up	1.49411	Up	1.87933	Up
	Glucosinolate biosynthesis
		AT1G16400	CYP79F2	Encodes cytochrome P450 CYP79F2	4.32186e-40	0.6158		0.999394		-0.209999		0.547916		0.196158		-0.321237		0.487347		0.527772		-0.749299		1.18366	Up	1.05329	Up	0.669904
		AT1G18590	SOT17	Desulfo-glucosinolate sulfotransferase 17	3.83413e-16	0.576197		0.805919		-0.267464		0.421206		0.385676		-0.117695		0.586556		0.352186		-0.502013		1.02643	Up	1.07192	Up	0.294823
		AT1G74090	SOT18	Desulfo-glucosinolate sulfotransferase 18	1.61419e-15	0.428894		0.528401		-0.128741		0.307205		0.172747		-0.11947		0.315059		0.176247		-0.361625		1.14769	Up	1.07287	Up	0.780823
		AT4G03060	AOP2*	Alkenyl Hydroxalkyl producing 2	1.8431e-41	0.91982		1.24692		-0.876768		1.25384		0.730494		0.340679		0.608226		0.174597		-0.247694		2.01536	Up	1.32295	Up	0.97901
		AT1G62560	FMO GS-OX3	belongs to the flavin-monooxygenase (FMO) family, encodes a glucosinolate S-oxygenase that catalyzes the conversion of methylthioalkyl glucosinolates to methylsulfinylalkyl glucosinolates.	1.46e-43	1.02898	Up	1.64455	Up	-0.209996		0.742965		0.751478		0.019956		0.493971		0.559932		-0.204605		1.31221	Up	1.18294	Up	0.923925
		AT5G61420	MYB28*	MYB DOMAIN PROTEIN 28	1.64808e-21	0.227817		0.419537		0.050844		0.241267		-0.228245		-0.438496		0.309868		0.176519		-0.006554		1.1424	Up	1.03501	Up	0.622338
		AT5G07690	MYB29*	MYB transcription factor (MYB29)	0	0.0186603		0.0080547		0.0226272		-0.0122675		0.311329		-0.0067071		0.415313		0.383506		-0.02001		1.34127	Up	0.923367		0.815341
		AT5G60890	MYB34	MYB DOMAIN PROTEIN 34	7.06059e-30	0.392864		0.489599		-0.152672		0.737642		0.531061		0.03324		0.760365		-0.111861		0.122054		1.25255	Up	1.53939	Up	0.64995
	Osmolyte biosynthesis
		AT1G56600	GolS2*2	GolS2 is a galactinol synthase	7.06469e-35	0.0305245		1.31458		0.451742		0.483113		1.169		0.081312		0.0074315		0.550425		0.989742		2.47997	Up	1.88274	Up	1.83886	Up
		AT1G09350	GolS3	Galactinol synthase 3	1.04985e-25	-0.112868		1.56885	Up	0.650483		0.84892		-0.031683		-0.426589		0.213451		0.54746		1.6293	Up	1.95739	Up	0.794857		1.50835	Up
		AT2G22190	TPPE*	TREHALOSE-6-PHOSPHATE PHOSPHATASE E	7.28682e-22	0.288244		-0.120032		-0.142873		0.122334		0.846896		0.196368		0.237716		0.198204		0.155374		1.33082	Up	1.10677	Up	1.11912	Up
		AT2G39800	P5CS1*2	DELTA1-PYRROLINE-5-CARBOXYLATE SYNTHASE 1	5.66128e-24	-0.083824		-0.061903		0.101589		0.302563		0.600506		0.115412		-0.179867		0.026989		0.588858		0.802843		1.18582	Up	1.09622	Up
	ROS detoxification
		AT1G64500	Glutaredoxin-like2	Contain conserved C-terminal glutaredoxin-like and putative zinc-binding cysteine-rich domains	0	-0.34563		0.33741		0.0204802		0.292877		-0.0463281		0.727031		-0.324738		-0.159197		0.505522		1.12878	Up	1.76187	Up	1.19214	Up
		AT3G22550	Oxidoreductase2	NAD(P)H-quinone oxidoreductase subunit, putative (DUF581)	3.77307e-36	-0.000773		0.713898		-0.212242		0.558481		0.603629		-0.001302		0.245255		0.122947		-0.296736		1.11834	Up	1.32872	Up	0.770931
		AT3G03190	GSTF11	GLUTATHIONE S-TRANSFERASE F11	8.87184e-15	0.594833		0.725783		-0.307472		0.631809		0.555152		0.121109		0.491333		0.434126		-0.291956		1.26745	Up	1.02347	Up	0.920615
		AT4G33040	Thioredoxin family2	Thioredoxin superfamily protein	3.59546e-31	0.326218		0.197876		0.026505		0.870538		1.18934	Up	0.565151		0.461		0.215162		-0.141057		1.94967	Up	2.01179	Up	1.48978	Up
		AT5G11930	Thioredoxin family	Thioredoxin superfamily protein	2.87357e-22	0.498682		0.727872		0.128059		0.932556		1.65837	Up	0.9278		0.460053		0.224718		-0.313504		1.311	Up	1.65788	Up	1.13683	Up
	Water transport
		AT2G48080	ALKBH10A	oxidoreductase, 2OG-Fe(II) oxygenase family	0	1.0274	Up	1.4416	Up	-0.453429		0.376023		-1.06553	Down	-1.56392	Down	0.185029		0.170847		-0.689516		-1.27982	Down	-0.368582		-0.31186
	Flavonoid biosynthesis
		AT1G75300	Putative isoflavone reductase	Encodes a protein whose sequence is similar to an isoflavone reductase	3.07767e-33	-0.0473409		0.449302		-0.163874		0.316332		-0.181282		-0.507882		0.284734		0.174666		-0.163219		1.653	Up	1.37895	Up	1.01406	Up
		AT1G56650	PAP1*2	Production of anthocyanin pigment 1	4.07161e-26	0.0186949		1.07971		-0.232339		0.720704		0.344153		0.465933		0.839843		1.07759		-0.478999		2.45213	Up	2.35468	Up	2.16762	Up
		AT1G70000	MYBD2	Plays a role in anthocyanin accumulation	3.65642e-39	0.015602		-0.040644		0.060331		-0.174456		-0.053689		-0.172304		-0.0227243		0.392545		-0.127473		1.30014	Up	1.62539	Up	1.20657	Up
		AT3G25795	TAS42	Trans-acting siRNA that is phosphate starvation-upregulated and activated by PAP1 (MYB75)	8.44594e-16	0.158465		0.404339		-0.452479		0.637919		0.389079		-0.141097		0.654954		0.900298		-0.780076		1.50371	Up	1.74791	Up	1.56221	Up
	Ethanol metabolism
		AT1G77120	ADH1*2	Alcohol dehydrogenase 1	6.55057e-29	1.44034	Up	1.13788	Up	-0.453447		-0.042664		0.323432		0.15361		-0.329708		-0.085738		-0.40754		-0.128934		-0.299318		-0.450737
		AT4G33070	PDC1*2	Thiamine pyrophosphate dependent pyruvate decarboxylase 1	4.51219e-30	1.5337	Up	1.88319	Up	-0.186737		0.0570745		-0.326546		-0.416087		-0.417649		0.819183		-0.576122		-1.3356		-1.27755		-1.48233	Down
	Other Transscription factors
		AT1G74930	ORA47*1	DREB subfamily A-5 of ERF/AP2 transcription factor family	3.57377e-17	-1.46464		-1.18103		-0.742399		-2.10319		2.36542		2.01995		0.384416		0.0464815		0.292276		3.08163	Up	2.45624		4.36774	Up
		AT1G72830	NF-YA3*2	NUCLEAR FACTOR Y, SUBUNIT A3	2.80274e-30	-0.039132		-0.199168		-0.228834		0.464713		1.21761	Up	1.0664	Up	0.029679		0.136541		-0.108009		0.329303		0.403665		0.567619
		AT5G06510	NF-YA10*2	Nuclear factor Y, subunit A10	2.93719e-32	0.356578		0.142321		-0.430781		0.826953		1.89269	Up	1.54076	Up	0.278912		0.150541		-0.340907		1.22342	Up	1.47147	Up	1.55487	Up
		AT5G44190	GLK2*	GOLDEN2-LIKE 2 (GLK2)	0	-0.290616		0.265591		0.047109		0.192197		0.0549215		0.01898		0.023367		-0.222336		0.417266		1.10005	Up	0.960553		0.759054
		AT1G14600	Homeodomain-like	Homeodomain-like superfamily protein	1.75089e-34	0.0663867		-0.003128		-0.260493		0.43046		0.0255809		-0.299773		-0.0067835		-0.22258		-0.210283		1.0622	Up	0.38049		0.773301
		AT1G01520	MYB like TF1,2	RVE3 is a MYB-like transcription factor	4.89535e-21	0.40817		0.0309494		0.355316		0.4564		0.284467		-0.38821		0.093863		-0.0724963		0.906775		1.79625	Up	2.5573	Up	1.84818	Up
		AT5G56840	MYB like TF	myb-like transcription factor family protein	4.89714e-12	-0.148317		-0.885068		-0.056299		-0.088335		1.02434	Up	1.11639	Up	0.392715		-0.06837		-0.2665		0.850388		1.38382	Up	0.568624
		AT2G22200	DREB family	DREB family	2.06725e-21	0.381637		-0.308481		-0.167758		0.230456		-0.286288		-0.55517		-0.258593		-0.918163		0.654896		1.12399	Up	1.12938	Up	1.04835	Up
		AT4G25480	DREB1A*1	Member of the DREB subfamily A-1 of ERF/AP2 transcription factor family (CBF3).	4.4203e-20	-0.562593		2.21805		-0.489982		2.29361		1.75597		0.720796		0.114093		-1.03236		0.511202		2.39576		2.40485	Up	2.571	Up
		AT2G39250	SNZ2	AP2 domain transcription factor that can repress flowering	0	-0.221603		-0.360431		0.0630268		0.0578768		0.271656		-0.267284		0.128853		0.294382		0.391316		1.66165	Up	1.45941	Up	1.09215
		AT1G18330	EPR1	EARLY-PHYTOCHROME-RESPONSIVE1	1.81175e-17	-0.277618		-0.698386		0.0317346		0.382696		0.212298		0.715274		0.135485		-0.630088		0.728791		1.17718		1.54047	Up	1.36109	Up
		AT3G05690	NF-YA2	Nuclear factor Y, Subunit A2 (NF-YA2)	4.16105e-30	0.19888		0.21871		-0.275177		0.833241		1.23995	Up	1.17087	Up	0.313705		0.177079		-0.379653		0.905617		0.970092		0.849934
		AT2G21320	BBX18	B-BOX DOMAIN PROTEIN 18	2.861e-42	-0.21719		-0.003871		0.0465986		0.022037		0.265717		0.24628		0.029393		0.21631		0.447167		1.82472	Up	1.85973	Up	1.54737	Up
		AT3G21890	BBX312	B-box type zinc finger family protein	1.53813e-13	0.248536		0.977962		0.142254		1.39302	Up	0.725179		0.171494		0.377841		-0.0803473		0.525413		2.15498	Up	2.92563	Up	1.17838
		AT2G46670	2	CCT motif family protein;(source:Araport11)	3.64353e-26	-0.545503		0.144543		0.490049		0.125406		0.096977		0.168141		-0.372646		0.012125		1.22348	Up	2.00055	Up	1.67933	Up	1.54156	Up
		AT3G03450	RGL22	DELLA protein, a member of the GRAS superfamily of putative TFs	2.71758e-17	0.016134		0.029973		0.298643		0.044206		0.004242		0.145978		0.387089		-0.266628		0.024707		1.08383	Up	1.07706	Up	0.904378
		AT5G62430	CDF12	CYCLING DOF FACTOR 1	1.51089e-39	0.0983305		0.936746		0.0381489		0.385038		0.416663		0.107789		-0.077881		0.071689		0.562446		1.85889	Up	1.66188	Up	1.67423	Up
		AT3G59580	NLP9	NIN-LIKE PROTEIN 9	0	-0.290389		-0.209874		-0.378885		1.43926	Up	2.50473	Up	1.95909	Up	0.184347		-0.14897		0.0458545		0.273312		0.461411		0.61227
		AT4G35270	NLP2	Plant regulator RWP-RK family protein	1.46362e-24	0.163538		0.168408		-0.039037		0.601129		0.527007		0.314438		0.09966		0.045406		0.21135		1.06264	Up	1.11113	Up	0.601395
		AT5G46830	MYC5/NIG1	NACL-INDUCIBLE GENE 1	5.76299e-34	-0.119372		0.1499		-0.15496		0.706593		0.951728		0.623902		0.378001		-0.012744		-0.233499		3.0813	Up	2.97451	Up	2.03197	Up
		AT5G53200	TRIPTYCHON (TRY)	Homeodomain-like superfamily protein	6.38864e-30	-0.0341846		-0.169992		0.261357		-0.0385417		0.140579		0.313479		0.309208		-0.270985		0.382933		1.64321	Up	2.19482	Up	1.59754	Up
		AT4G01060	CPL32	CAPRICE-LIKE MYB3	2.30132e-34	0.259166		-0.0091772		0.123788		0.582727		1.18154	Up	0.318915		0.439599		0.283956		0.450142		0.871922		1.20296	Up	1.11739	Up
		AT5G56860	GATA-21	Encodes a member of the GATA factor family of zinc finger transcription factors.	0	0.167934		-0.0534773		-0.0959021		-0.0113312		-0.0319724		0.113895		-0.115518		-0.226032		0.225891		0.523085		1.00735	Up	0.606113
	Protein kinase/Phosphatases
		AT1G56120		Leucine-rich repeat transmembrane protein kinase	5.85456e-30	0.118068		0.439515		0.170823		-0.0796805		-0.128211		0.111907		-0.233471		0.279685		-0.103489		1.07663	Up	0.203301		-1.01605	Down
		AT4G21940	CPK151	Calcium-Dependent Protein Kinase 15	8.3404e-41	-0.383625		0.362391		0.059886		0.130552		0.3065		0.146877		-0.030173		0.346		0.380088		0.767855		1.02512	Up	0.840259
		AT5G10930	CIPK51,2	Encodes CBL-interacting protein kinase 5	4.33588e-19	0.046978		0.279649		0.077779		0.34922		0.355056		0.011524		0.362336		-0.351182		0.404807		1.92125	Up	2.11579	Up	2.27153	Up
		AT5G67280	RECEPTOR-LIKE KINASE	receptor-like kinase	2.11075e-39	-0.045299		0.413181		0.221369		0.033447		0.225196		0.374858		0.352682		0.03746		0.009099		1.00778	Up	1.13177	Up	0.758549
		AT4G08260		Protein phosphatase 2C family protein	1.97054e-09	-0.074751		-0.056605		-0.423515		0.012348		1.17795	Up	0.33108		0.028972		0.139927		-0.699535		0.875461		1.33794	Up	1.73091	Up
	Amino acid metabolism
		AT5G16570	GLN1;4	Glutamine Synthetase 1;4	9.26384e-30	0.084796		0.154693		0.259244		0.425497		1.21012	Up	1.05729	Up	0.14115		0.156312		-0.140254		0.330498		0.258712		0.977299
		AT3G02020	Aspartate Kinase (AK3)	Monofunctional aspartate kinase	3.57346e-19	0.566561		0.980125		-0.244798		0.480367		0.229197		-0.293982		0.115456		0.445005		-0.286978		1.01065	Up	0.722874		0.700543
	Auxin metabolism, signaling and regulation
		AT4G34790	SAUR3	SAUR-like auxin-responsive protein family	0	1.55128	Up	1.6708	Up	-0.225032		-0.0712709		-1.08944		-0.346162		-0.241046		-0.445762		0.203532		-1.41256	Down	-1.64093	Down	-2.10167	Down
		AT2G21210	SAUR6	SMALL AUXIN UPREGULATED RNA 6	9.3776e-37	0.0805217		0.108182		-0.0878099		-0.0150072		0.216388		-0.34382		0.75361		-0.669986		0.085691		1.21869	Up	1.64985	Up	0.717581
		AT3G09870	SAUR48	SAUR-like auxin-responsive protein family	1.58666e-26	-0.260865		0.300219		-0.277115		-0.320334		1.24641		3.15525	Up	1.21175		2.92468	Up	-0.400486		1.898		1.59981		3.7934	Up
		AT1G20470	SAUR60	SAUR-like auxin-responsive protein family	1.84097e-36	0.523227		0.640186		0.68677		-0.455373		0.396957		0.134428		0.143571		0.00164		0.848538		1.59666		2.53286	Up	1.93139	Up
	Ethylene metabolism, signaling and regulation
		AT5G44350		Ethylene-responsive nuclear protein-like protein	4.6148e-34	-0.247084		0.192414		-0.509293		0.294781		0.855821		0.270205		0.697075		0.703165		-1.05264		1.42933	Up	1.12099	Up	1.68923	Up
		AT4G11280	ACS6	1-aminocyclopropane-1-carboxylate synthase	5.51363e-11	0.133196		0.484054		-0.296522		0.169272		1.11204		0.693087		-0.035388		1.46946	Up	-0.408321		1.6784	Up	1.43603	Up	2.30109	Up
		AT2G25820	ESE2	Ethylene and salt inducible 2	2.14947e-21	0.325167		1.00003		-0.148979		-0.0848614		-1.29087	Down	-1.70364	Down	0.812824		0.512338		-0.292048		1.27429	Up	1.73934	Up	0.376174
		AT1G73500	MKK91,2	MAP KINASE KINASE 9	3.04798e-12	-0.339249		-0.260474		-0.240538		-0.386044		0.506948		0.749772		-0.366473		1.14547	Up	-0.257837		0.973381		0.478776		1.10572	Up
	Transporters
		AT1G04570	MFS2	Major facilitator superfamily (MSF) protein	7.73914e-23	0.0180916		0.17775		0.250326		0.212128		0.582761		0.21494		0.345046		0.160208		0.864317		1.66601	Up	2.31387	Up	1.26219	Up
		AT1G22150	SULTR1;32	Sulfate transporter Sultr1;3	2.12499e-30	1.13444		1.4593	Up	0.590789		1.0366		1.87611	Up	0.657389		0.924428		0.265571		-0.289127		0.788106		0.915932		1.03796
		AT1G64780	AMT1;2	Ammonium transporter protein	2.41001e-34	0.726126		1.22203	Up	-0.205204		0.583099		0.434393		0.004337		0.469442		0.258664		-0.0807765		1.29326	Up	1.63057	Up	1.28709	Up
		AT1G68570	NPF3.12	NPF3.1 is a GA transporter	1.34601e-23	-0.165164		0.497783		0.111633		-0.134883		0.264486		0.225034		0.061589		0.448398		-0.39458		0.573423		1.24433	Up	0.920694
		AT1G80760	NIP6;1	Boron transporter activity	2.77142e-37	-0.010214		0.932814		0.357386		0.50262		0.603671		0.408571		-0.174309		0.142435		0.381782		1.01182	Up	0.822261		0.691544
		AT3G21670	NPF6.42	NRT1/ PTR FAMILY 6.4 (MSF family)	0	-0.225555		0.288865		0.06304		0.416649		1.02432	Up	0.33305		0.081281		0.036251		0.469698		1.44206	Up	1.18326	Up	1.05741	Up
		AT3G46900	COPT2	Copper transporter family	2.62036e-24	0.067656		0.989126		1.04587		0.133519		-0.229571		-1.42863	Down	-0.325165		-0.235772		0.690589		1.7415	Up	1.80489	Up	1.04067
		AT4G08895		Inorganic phosphate transporter family protein	3.83374e-05	0.320187		-0.286207		0.349325		-0.676906		1.16119	Up	1.37327	Up	0.190869		-0.44272		0.340879		-0.079322		-0.0390855		-0.130389
		AT4G22200	KT2/3	Potassium transport 2/3	0	-0.105187		0.47965		0.030456		0.014852		0.16411		0.312063		0.02051		-0.010072		0.135734		1.28482	Up	1.19175	Up	-0.041386
		AT5G02180	AVT1L5	Amino acid transporter family protein	0	-0.0722852		0.0703974		0.127178		0.000438		0.195799		0.0464326		-0.044163		0.032674		0.124954		1.26201	Up	1.0409	Up	0.812102
		AT5G16740	AVT1H	Amino acid transporter family protein	1.9595e-35	-0.276468		0.597005		0.0781155		1.91679	Up	2.68194	Up	1.4821		0.768185		0.0337349		-0.0263666		-0.256237		-0.014602		0.407538
		AT5G50800	SWEET132	SWEET sucrose efflux transporter	2.05633e-37	0.354188		1.94841	Up	0.101665		0.807972		0.992274		0.121631		0.453161		0.721219		-0.254665		1.75134	Up	1.47335	Up	1.16105	Up
		AT1G79520	2	Cation efflux family protein	2.0344e-23	0.12891		0.394049		-0.142338		0.186203		0.639853		0.272974		0.147852		0.227297		0.647175		1.30447	Up	1.18232	Up	1.03035	Up
		AT5G24380	YSL22	YELLOW STRIPE LIKE 2	6.94756e-33	0.054584		0.647546		0.188668		0.548513		0.801716		-0.083309		-0.169905		-0.039248		0.450945		1.03223	Up	1.1524	Up	0.235438
		AT5G16530	PIN5	PIN-FORMED 5	1.14146e-22	0.737258		1.1442	Up	0.0667047		-0.0192642		0.179011		0.461571		0.127882		0.131818		-0.338575		0.858677		1.04024	Up	0.734226
	Pectin related
		AT1G10640	Pectisn lyase family2	Pectin lyase-like superfamily protein	4.89414e-19	0.883354		1.85016	Up	-0.172965		0.426948		0.773217		0.431176		0.17862		-0.177291		0.100082		1.09072	Up	1.0831	Up	0.770499
		AT3G17130	2	Plant invertase/pectin methylesterase inhibitor superfamily protein	2.00587e-31	0.362599		2.10665	Up	0.044953		0.534845		0.969747		0.515017		0.229559		-0.117016		0.218638		1.24226	Up	1.50225	Up	0.983177
		AT1G60590	Pectin lyase-like superfamily	Pectin lyase-like superfamily protein	6.99071e-27	0.438637		1.84733	Up	-0.433342		0.457166		1.09353		0.53849		0.196452		-0.172082		0.347382		1.65428	Up	1.8694	Up	0.758827
		AT1G23205	Invertase family	Plant invertase/pectin methylesterase inhibitor superfamily protein	9.37455e-16	-0.081997		-0.273259		-0.084522		-0.164779		-0.349445		-0.290888		0.710664		-0.034808		-0.354255		1.00333	Up	1.26768	Up	0.463224
		AT1G57590	PAE22	PECTIN ACETYESTERASE 2	1.95135e-22	0.228517		0.556768		0.266159		0.0229965		-0.213833		0.061879		1.10518		0.777073		-0.178448		1.92704	Up	1.5185	Up	1.29351	Up
		AT1G48100	PGX32	Pectin lyase-like superfamily protein	1.546e-21	-0.032031		1.33	Up	0.316792		0.690339		0.721459		0.428095		0.086363		0.087344		0.660808		1.75594	Up	1.46707	Up	1.45287	Up
	Nutrient related
		AT1G73010	PS22	PHOSPHATE STARVATION-INDUCED GENE 2	2.36497e-34	-0.045761		0.593649		-0.176113		0.602932		0.747133		0.075489		-0.0529285		0.0834808		-0.391181		1.05437	Up	1.08715	Up	0.916
		AT3G47420	G3Pp12	Phosphate starvation-induced glycerol-3-phosphate permease gene family	1.2571e-17	0.083919		0.321248		0.060025		0.639498		0.3906		-0.098639		-0.086282		0.022274		0.034944		1.5774	Up	1.7166	Up	0.0386005
		AT1G77760	NIA1	NITRATE REDUCTASE 1	9.691e-35	1.09539	Up	1.76414	Up	-0.668366		0.81773		0.322453		-0.51679		-1.26272	Down	-0.198307		0.58933		0.179756		0.317172		0.057794
		AT3G49580	LSU12	response to low sulfur 1	3.7929e-24	0.650191		0.746208		-0.090688		0.963724		0.344555		-0.465657		-0.301638		0.997894		-0.25465		2.21756	Up	1.56147	Up	1.53616	Up
		AT5G24660	LSU22	Response to low sulfur 2	2.361e-17	0.370236		1.05502	Up	0.113255		1.51207	Up	0.939389		0.274842		0.668519		0.968022		-0.373817		1.642	Up	1.02193	Up	0.648585
		AT3G49570	LSU32	Response to low sulfur 3	2.74833e-19	-0.161826		0.432607		-0.236618		0.578254		0.264573		-0.253139		-0.432168		0.833714		-0.213547		1.71374	Up	1.32819	Up	1.21498	Up
	Others/Miscellaneous
		AT1G51440	DALL2	A lipase that hydrolyzes phosphatidylcholine, glycolipids as well as triacylglycerols.	6.16293e-15	0.0148137		0.375814		0.155775		0.375945		0.43085		0.21162		0.287945		-0.016528		0.0101913		1.09135	Up	1.0953	Up	0.708149
		AT1G69440	AGO7	ARGONAUTE7, a member of the ARGONAUTE family	1.44701e-35	0.241355		0.0427222		0.264875		0.037229		0.114456		0.222486		0.135634		0.219393		0.02677		1.45357	Up	1.21844	Up	0.951287
		AT2G06200	GRF6	GROWTH-REGULATING FACTOR 6	1.68371e-15	0.0741657		0.215724		0.298622		-0.0606551		-0.241752		-0.129625		0.187775		-0.317944		-0.0208473		1.1894	Up	1.05697	Up	0.608345
		AT1G13080	CYP71B22	cytochrome P450 monooxygenase	2.93281e-22	-0.184372		-0.362314		-0.083392		-0.188588		-0.932954		-0.958726		0.114474		0.215758		0.605176		1.50477	Up	1.48808	Up	1.09068	Up
		AT3G53280	CYP71B5	Cytochrome P450 monooxygenase	5e-44	-0.0680794		1.89256	Up	1.49384	Up	-0.15914		-0.109541		-0.334933		0.105572		0.013595		0.010675		0.041658		0.217076		-0.056258
		AT3G26290	CYP71B262	Putative cytochrome P450	0	0.256583		0.685085		-0.092223		0.690464		0.630157		0.142722		0.31011		0.092823		0.272666		1.6932	Up	1.71807	Up	1.44876	Up
		AT2G45560	CYP76C1	Cytochrome P450 monooxygenase	0	-0.0616827		0.886369		-0.181926		0.498906		-0.245363		0.0484273		0.290267		-0.113724		0.064795		0.953701		1.1719	Up	0.986427
		AT3G52970	CYP76G1	Member of CYP76G	6.94313e-37	0.321594		0.0910609		-0.304188		1.27286	Up	1.31358	Up	0.0190894		0.0046807		0.0093722		0.0152502		0.0180962		0.180443		-0.0063038
		AT2G46660	CYP78A62	Encodes a member of CYP78A cytochrome P450 monooxygenase protein family that is required in the sporophytic tissue of the mother plant to promote seed growth.	2.03999e-21	0.088706		-0.326608		0.254578		-0.036698		0.335624		-0.18879		0.200458		0.013733		0.110955		1.02865	Up	1.93196	Up	1.27223	Up
		AT3G61880	CYP78A9	Encodes a cytochrome p450 monooxygenase	5.33768e-29	0.177917		0.926951		-0.100692		0.169065		0.101808		-0.454361		0.09011		-0.076285		-0.063091		1.61736	Up	1.22322	Up	0.909401
		AT1G64900	CYP89A22	Cytochrome P450 (CYP89A2).	0	0.096014		-0.02615		-0.308981		0.211934		0.1105		-0.166382		0.191837		0.201537		0.093346		1.43207	Up	1.27875	Up	1.00985	Up
		AT1G64950	CYP89A52	member of CYP89A	8.70248e-21	0.0698804		0.698257		-0.208559		0.698226		0.109127		0.145694		0.357393		0.154216		-0.177722		1.16725	Up	1.15806	Up	1.17373	Up
		AT3G03470	CYP89A92	Member of CYP89A	0	-0.013022		-0.498568		0.117643		0.0644935		0.16845		-0.014714		-0.134505		0.023769		0.096284		1.01984	Up	0.921758		0.813805
		AT1G66540	CYP450	Cytochrome P450 superfamily protein	1.44822e-39	0.146276		0.26697		-0.0496974		0.337238		0.269462		0.175026		0.284979		-0.246198		0.112839		1.29596	Up	1.49877	Up	1.02542	Up
		AT4G12320	CYP706A6	Member of CYP706A	0	-0.202919		0.998693		-0.019083		0.130306		-0.218227		-0.831533		0.493938		0.122305		-0.00993		1.54286	Up	1.48728	Up	0.994144
		AT1G19630	CYP722A12	member of CYP722A	1.49398e-38	1.14736		1.95582	Up	-0.126366		1.56408	Up	1.39703	Up	0.629623		0.339456		0.193439		0.258237		1.06176		0.802791		0.62154
		AT1G02820	LEA32	Late embryogenesis abundant 3 (LEA3) family protein	0	0.0168735		0.846323		0.257772		-0.346513		-0.449459		-0.0824986		0.060713		0.478392		0.851246		1.19841	Up	1.52662	Up	0.984442
		AT1G76240	DUF241 domain family	DUF241 domain protein (DUF241)	1.45693e-25	0.239933		0.28632		0.040506		0.163424		0.161078		0.024567		0.305092		-0.127283		0.066873		1.00108	Up	1.25897	Up	0.694409
		AT1G79770	DUF1677 family	CASP-like protein (DUF1677)	0	0.0399879		0.0017154		0.050729		-0.0048578		0.0200562		-0.0395044		0.099459		0.290963		0.702429		0.596188		1.51394	Up	0.629154
		AT2G31560	DUF1685 family2	Signal transducer/transcription protein, putative (DUF1685)	2.85847e-28	0.0694103		0.135996		-0.277596		0.537094		0.310876		0.013016		0.215706		-0.434979		0.203962		1.41859	Up	1.76974	Up	1.10201	Up
		AT4G11350	DUF604 family2	Transferring glycosyl group transferase (DUF604)	3.70972e-24	0.050796		0.40856		0.223291		0.251225		0.688651		-0.057457		0.044077		0.4124		-0.0581417		1.41696	Up	1.15649	Up	0.824689
		AT5G05840	DUF620 family	Replication factor C subunit, putative (DUF620)	2.57899e-17	0.227304		0.720291		0.146757		0.370535		-0.440523		-0.524321		0.291747		-0.132339		0.330863		1.70602	Up	1.27565	Up	1.11271	Up
		AT5G20670	DUF1677 family2	DUF1677 family protein	8.46736e-37	-0.0311284		-0.0227966		0.429959		0.007759		-0.40949		-0.253908		0.362535		0.132972		0.115022		1.11118	Up	0.734599		0.877344
		AT5G22390	DUF3049 related	FANTASTIC four-like protein (DUF3049)	7.6e-44	0.170368		0.420973		-0.545745		1.32171	Up	1.04691	Up	-0.40925		-0.428703		0.288654		0.470786		0.712974		0.857128		0.302666
		AT5G49120	DUF581 family2	DUF581 family protein	5.50325e-24	-0.18157		-0.525919		0.079411		-0.314159		0.191216		-0.09185		0.029845		-0.15908		0.130722		1.20893	Up	0.937499		1.15498	Up
		AT1G51090	ATHMAD12	Heavy metal associated domain containing protein	0	-0.209199		0.140684		0.0392386		-0.078741		0.625935		0.4012		0.808168		0.608991		0.285082		1.73305	Up	1.17679	Up	1.57811	Up
		AT1G72920	TIR domain family	Toll-Interleukin-Resistance (TIR) domain family protein	2.16376e-20	-0.923523		0.171407		-0.948802		-0.0425103		1.59422	Up	0.779163		0.482925		1.26829		-0.771408		2.4108	Up	1.92646	Up	3.45482	Up
		AT3G14395	MAT12	MITE ATTACK TRIGGERED IMMUNITY 1	5.23566e-13	-0.170261		0.560967		-0.211874		0.066076		-0.401665		0.052989		0.846167		0.494406		-0.641978		2.17005	Up	1.79633	Up	0.769903
		AT4G37150	MES92	Methyl salicylate esterase 9	1.11979e-22	-0.192864		-0.192758		-0.113782		0.237793		0.0508135		0.131945		-0.143272		0.388627		0.185845		1.05101	Up	1.68152	Up	1.32627	Up
		AT5G03210	DIP22	DBP-INTERACTING PROTEIN 2	1.55073e-17	-0.0116786		0.285141		-0.528036		-0.163574		1.52283		0.584338		1.23755		0.385999		-0.25739		2.93371	Up	3.29243	Up	4.87733	Up
		AT2G16367	DEFL family protein2	Encodes a defensin-like (DEFL) family protein.	0	0.249521		0.0040421		0.271445		-0.0416721		-0.0306613		-0.0161531		0.442764		0.851285		-0.251875		1.7458	Up	1.1597	Up	1.19599	Up
		AT1G76954	DEFL family protein	Encodes a defensin-like family protein.	4.06203e-09	0.0150964		0.545722		0.926889		-0.118843		-0.0099743		-0.280361		0.345321		-0.611049		0.418722		1.95567		1.88195	Up	2.36818	Up
		AT2G05940	RIPK	RPM1-INDUCED PROTEIN KINASE	8.81048e-13	-0.162162		0.234583		-0.544171		-0.257992		0.499283		0.633179		0.601009		0.799143		-0.914636		1.98581	Up	2.02175	Up	2.79752	Up
		AT1G12280	SUMM2	SUPPRESSOR OF MKK1 MKK2 2	1.25834e-37	-0.004511		-0.051471		-0.221632		0.312639		0.28314		0.250872		0.193855		-0.006809		-0.010204		0.704918		0.962021		0.384445
		AT1G66725	MIR1632	MICRORNA163 (MIR163)	1.00026e-30	0.0869666		0.92862		-0.350804		0.858996		0.09147		-0.38972		-0.259023		0.421546		0.776841		1.75302	Up	1.19871	Up	0.885382
		AT2G05995		other_RNA	2.7e-44	-0.101094		-0.0733627		-0.0481794		-0.117888		0.351851		-0.141278		0.645482		-0.292614		0.249663		0.809756		1.06383	Up	1.08315	Up
		AT5G14545	MIR398B	MICRORNA398B	3.38906e-17	0.0447349		-0.0444115		0.928029		-0.0011087		0.564251		-0.027115		-2.3367	Down	0.0066578		1.91326	Up	1.35345		1.85105	Up	0.115681
		AT2G21188		other_RNA	2.77767e-21	-0.308793		-0.182385		-0.016044		0.118009		-0.015254		-0.042543		-0.040323		0.074669		0.27248		1.14552	Up	1.07673	Up	1.042	Up
		AT1G16515	transmembrane protein2	transmembrane protein	3.17136e-23	-0.273295		-0.0633156		-0.123267		0.183585		0.042797		-0.341085		0.409498		-0.105274		0.347311		0.796146		1.60076	Up	1.25467	Up
		AT2G21185	transmembrane protein	transmembrane protein	1.76265e-32	-0.313465		-0.448386		0.217919		0.03536		0.067535		0.168904		-0.18766		-0.186828		0.408132		1.00738	Up	0.876575		0.898595
		AT4G06534	transmembrane protein2	Transmembrane protein	4.63235e-17	0.413299		0.299213		-0.101311		0.430742		-0.322251		-0.388254		-0.398135		-0.18446		1.54384	Up	1.28772	Up	1.31185	Up	1.95242	Up
		AT3G13130	2	Transmembrane protein	4.63573e-37	-0.30811		-0.0001268		0.0640825		0.269072		1.28597	Up	-0.238348		0.377058		0.44265		0.169923		1.94975	Up	2.03656	Up	1.26592	Up
		AT5G19875	2	Transmembrane protein	4.44347e-34	0.121301		0.406392		0.160092		0.565062		0.930026		0.357314		0.029107		0.201009		0.494676		1.19692	Up	1.1987	Up	0.938417
		AT1G63580	DUF26 family protein	Plasma membrane-localized protein with two DUF26 domains and a GPI anchor domain.	1.71346e-34	0.105829		-0.223515		0.025741		0.102366		-0.429782		-0.783294		0.310793		0.104039		0.873053		1.25908	Up	1.23814	Up	1.14848	Up
		AT2G20750	EXPANSIN B1 (EXPB1)	Member of BETA-EXPANSINS	1.14119e-18	0.285609		0.460887		0.05367		0.485714		0.450808		0.04708		0.394795		0.0504035		0.489907		1.18956	Up	1.77992	Up	1.07778	Up
		AT3G44990	XTH31	Xyloglucan endotransglycosylase/hydrolase	2.35883e-32	0.019754		1.25703	Up	-0.269464		0.556994		0.501367		0.190796		0.662801		0.34319		-0.118564		1.48932	Up	2.00229	Up	0.607371
		AT2G16890	2	UDP-Glycosyltransferase superfamily protein	4.70233e-18	0.612999		0.826613		-0.123692		1.26503	Up	1.42452	Up	0.729846		0.222703		0.655396		-0.270218		0.726069		0.543066		0.647434
		AT1G73750	2	Alpha/beta hydrolase family protein	3.34811e-32	-0.161229		0.183471		0.207274		-0.0039328		-0.153708		-0.10668		0.149008		0.267439		0.369907		1.00081	Up	0.706013		1.10289	Up
		AT3G03910	GDH3	Glutamate Dehydrogenase 3 (GDH3)	5.33176e-12	0.319166		1.131	Up	-0.25545		0.440659		1.39369	Up	1.72336	Up	0.465484		-0.146736		0.285469		-0.20749		-0.0222173		0.71894
		AT1G64390	GH9C22	glycosyl hydrolase 9C2	6.63738e-14	0.276966		0.54092		0.028611		0.345507		0.373195		0.227985		0.314076		0.033331		-0.070111		1.12991	Up	1.13883	Up	1.0657	Up
		AT1G13430	ST4C	Encodes a sulfotransferase	7.13448e-29	0.603006		0.194119		0.194645		0.168404		-0.108692		-0.499946		0.0397775		-0.0955638		-0.018097		1.32575	Up	1.14309	Up	1.24185	Up
		AT1G20823	ATATL801	Encodes a RING E3 ubiquitin ligase ATL80	3.43149e-14	0.13389		0.475988		-0.035606		0.966693		1.54976	Up	0.977454		0.634869		0.806923		-0.648567		0.915391		1.46959	Up	1.49894	Up
		AT1G32520	2	TLDc domain protein	0	-0.0768545		-0.0639423		-0.261933		0.0311198		-0.0186834		-0.0042968		-0.021842		-0.197074		0.460514		0.878563		1.02756	Up	0.803789
		AT1G49450	Transducin/WD40 family2	Transducin/WD40 repeat-like superfamily protein	6.35002e-39	0.179408		0.076636		-0.218756		0.468271		0.499359		0.040627		-0.424639		0.0664923		0.29748		1.04151	Up	1.0215	Up	1.2169	Up
		AT1G53090	SPA4	Encodes a member of the SPA (suppressor of phyA-105) protein family	1.9589e-41	-0.0309463		0.130643		0.0642371		0.1017		-0.04275		0.17908		-0.102729		0.18352		0.261797		0.790083		1.12949	Up	0.829498
		AT1G58520_R2			1.68231e-14	0.0475247		0.869843		0.347161		0.0840259		0.125241		0.0323447		0.341947		0.272984		0.153854		1.59003	Up	1.97124	Up	1.21297	Up
		AT1G67360	LDAP12	LD-ASSOCIATED PROTEIN 1	6.63468e-30	0.0929		0.758186		-0.0706895		0.635618		0.913851		0.352947		0.242382		0.591413		0.161346		1.38603	Up	1.42535	Up	1.38711	Up
		AT1G67856	RING/U-box superfamily2	RING/U-box superfamily protein	1.91398e-27	0.260153		0.566353		-0.0457633		-0.0504987		0.96842		0.288952		0.0577346		0.931412		-0.257247		1.18709		1.62682	Up	1.84687	Up
		AT1G70640	PB1 domain protein2	Octicosapeptide/Phox/Bem1p (PB1) domain-containing protein	2.58013e-30	-0.13631		0.269042		-0.590785		0.678072		0.939833		0.134706		0.743278		-0.821498		0.698852		2.70421	Up	1.7239	Up	2.26845	Up
		AT1G73390	BRO1 like domain protein2	Endosomal targeting BRO1-like domain-containing protein	1.69316e-16	0.081352		0.276831		0.09265		0.240365		0.205045		0.0683495		0.187148		0.291626		0.495539		1.19855	Up	1.21597	Up	1.13228	Up
		AT1G73480	MAGL42	Alpha/beta-Hydrolases superfamily protein	8.11314e-34	-0.102253		0.476431		0.006914		0.159017		0.271969		0.454911		-0.483962		0.147987		0.620114		1.08586	Up	1.23618	Up	1.11964	Up
		AT1G73540	NUDT21	NUDT21	1.3659e-12	-0.457648		-0.405617		-0.910155		-0.511874		0.811589		0.817974		0.357953		0.36376		-0.63122		1.61466	Up	1.51483	Up	2.26846	Up
		AT1G73600	NMT	S-adenosyl-L-methionine-dependent phosphoethanolamine N-methyltransferase	8.62121e-40	0.553095		0.861401		-0.261944		0.27013		-0.070588		-0.546737		0.399632		0.676419		0.010197		1.30086	Up	1.12375	Up	0.73429
		AT1G75100	JAC1	J-DOMAIN PROTEIN REQUIRED FOR CHLOROPLAST ACCUMULATION RESPONSE 1	3.78494e-34	-0.469158		0.0188976		0.156565		-0.660978		0.0510823		0.114447		0.0004637		0.157272		0.677958		1.60945	Up	1.47767	Up	1.31353	Up
		AT1G78230		Outer arm dynein light chain 1 protein	1.18075e-30	0.365747		0.970915		0.16036		-0.130392		0.0851086		0.0719843		0.275486		0.181659		-0.0546215		1.0355	Up	1.28791	Up	0.776977
		AT1G80130	2	Tetratricopeptide repeat (TPR)-like superfamily protein	0	0.409792		-0.168759		-0.482413		-0.0285072		1.13597	Up	1.15973	Up	0.047588		0.434126		0.097689		1.4897	Up	1.21177	Up	0.960217
		AT2G16490	XH domain-containing protein	XH domain-containing protein	7.281e-05	-0.0378029		-0.354567		-0.0532171		1.5565	Up	0.575701		-0.0249996		-0.0046409		0.414688		0.198249		1.59777	Up	0.153608		-0.0209164
		AT2G19650		Cysteine/Histidine-rich C1 domain family protein	7.70446e-39	-0.527385		0.18884		0.134008		0.630101		0.219791		0.60235		0.049571		-0.156216		0.270262		1.45326	Up	1.53818	Up	0.589055
		AT2G21820	2	Seed maturation protein	2.3051e-28	-0.142889		-0.941721		-0.26142		-0.110659		0.10477		-0.348961		-0.278545		-0.0106946		0.559561		1.34171	Up	1.27819	Up	1.45663	Up
		AT2G22930		UDP-Glycosyltransferase superfamily protein	6.595e-42	0.193445		0.949634		0.008557		0.588667		0.450283		-0.212006		0.455974		0.642454		-0.463697		1.12493	Up	1.19401	Up	0.472914
		AT2G24540	AFR family2	ATTENUATED FAR-RED RESPONSE	1.37393e-28	0.251206		0.504013		0.133091		0.177207		0.309133		0.027851		-0.014493		0.008474		0.507595		1.26243	Up	1.58648	Up	1.15202	Up
		AT2G25625	Chloroplast Vesiculation (CV)2	Histone deacetylase-like protein	1.63882e-29	-0.236776		0.417705		0.252227		0.573165		0.65575		0.0647925		-1.40836	Down	0.251148		0.744643		2.12021	Up	1.97528	Up	1.22984	Up
		AT2G28500	LBD112	LOB DOMAIN-CONTAINING PROTEIN 11	2.79691e-20	0.281507		0.331512		0.029045		-0.009503		0.239953		0.326741		-0.009099		0.639542		-0.452457		1.03747	Up	1.46512	Up	1.44855	Up
		AT2G29320		NAD(P)-binding Rossmann-fold superfamily protein	0	-0.0378304		0.0982403		-0.580446		0.0717016		-0.350869		-0.420217		-0.004989		0.081176		0.033615		1.06911	Up	0.728725		0.827234
		AT2G37720	TBL15	TRICHOME BIREFRINGENCE-LIKE 15	3.35133e-23	-0.441172		0.77343		0.186271		-0.21928		0.486809		0.314938		0.535424		0.280629		0.582018		1.43616	Up	1.46975	Up	1.10137
		AT2G37970	SOUL-12	SOUL heme-binding family protein	8.70518e-22	0.029037		0.4543		-0.139163		0.598501		0.294479		0.190782		-0.160999		0.35378		-0.115775		0.832544		1.20574	Up	1.07331	Up
		AT2G38210	PDX1L4	Putative PDX1-Like Protein 4	1.16997e-34	-0.464858		-1.16732	Down	0.22706		-1.24717	Down	-0.975342		-0.32425		-0.0762235		-0.347624		0.027041		0.620663		1.66456	Up	1.31225	Up
		AT2G40130	SMXL8	SMAX1-LIKE 8 (SMXL8)	6.47064e-30	0.123812		0.584964		-0.209669		-0.006093		0.192522		0.384944		-0.145498		0.005436		0.339396		1.09232	Up	1.36804	Up	1.32869	Up
		AT2G40390		Neuronal PAS domain protein	1.44675e-39	0.111099		0.224984		-0.14066		0.056561		0.3863		0.145937		0.178667		0.389286		0.23263		1.11712	Up	1.0789	Up	0.50996
		AT2G40475	ASG8	ALTERED SEED GERMINATION 8	5.69788e-18	-0.01666		-0.030211		0.275297		-0.058314		-0.204456		0.013302		0.280964		-0.277601		0.089054		0.982569		1.78032	Up	1.26915	Up
		AT2G40610	EXPANSIN A8 (EXPA8)2	member of Alpha-Expansin Gene Family	3.35746e-40	0.149343		0.505672		-0.066203		0.482369		0.036036		-0.448647		0.043206		-0.676889		0.370986		1.12492	Up	1.48872	Up	1.00931	Up
		AT2G41870	REM4.22	Remorin family protein	0	-0.01854		0.062207		-0.093295		0.277558		0.408295		0.134106		0.133516		0.196296		0.605515		1.07608	Up	1.21385	Up	1.04244	Up
		AT2G44578		RING/U-box superfamily protein	7.1277e-24	-0.018396		0.545311		-0.471795		0.249291		0.688388		0.120387		0.788191		0.774003		-0.859551		1.1924	Up	1.09028	Up	1.35759	Up
		AT2G45900	TRM132	TON1 RECRUITING MOTIF 13 (TRM13)	4.29842e-24	0.249153		0.0598696		0.268941		-0.0618814		0.587884		-0.0147114		0.285296		-0.201278		0.135698		0.532235		1.17973	Up	1.07122	Up
		AT3G01120	MTO1	Cystathionine gamma-synthase/METHIONINE OVERACCUMULATION 1	6.29528e-22	0.0479673		0.726772		-0.0215854		-0.190619		-0.0776667		-0.031579		1.27137	Up	1.55746	Up	-0.504975		0.362935		0.434709		1.48753	Up
		AT3G04140		Ankyrin repeat family protein	5.91141e-28	0.167703		0.306821		0.0623207		0.333286		0.29308		0.156834		0.210402		-0.0677585		0.40082		1.43774	Up	1.77512	Up	1.08769	Up
		AT3G09450	2	Fusaric acid resistance family protein	8.10234e-27	0.138205		0.100516		-0.210814		-0.0808513		0.0995473		-0.162941		0.689684		0.266281		0.356838		4.01786	Up	4.16602	Up	3.00191	Up
		AT3G10113		Homeodomain-like superfamily protein	5.93882e-24	-0.387722		-0.526159		-0.109351		0.163172		0.096218		0.348787		0.009504		-0.544273		0.471881		1.09378	Up	1.2069	Up	1.10755	Up
		AT3G11010	RLP34	receptor like protein 34	3.95739e-30	0.093984		0.042841		0.123049		0.089211		0.069352		-0.038761		0.01467		1.03365	Up	0.278651		0.576458		-0.704278		-1.96481	Down
		AT3G11090	LBD21	LOB domain-containing protein 21	0	-0.142764		-0.26461		0.0690617		-0.193244		0.208144		0.777821		0.0630675		-0.270239		0.210546		1.14894	Up	1.11142	Up	0.705452
		AT3G11670	DGD1	DIGALACTOSYL DIACYLGLYCEROL DEFICIENT 1	0	0.046774		-0.049633		0.147621		0.0981605		0.35645		0.228118		0.11738		0.006865		0.3662		0.780869		1.06985	Up	0.858387
		AT3G12320	LNK32	Night light-inducible and clock-regulated 3	1.43623e-33	-0.400716		0.422099		0.631879		0.37597		0.528554		0.347896		-0.466422		0.256409		0.709865		1.1481	Up	1.25792	Up	1.06482	Up
		AT3G14200		Chaperone DnaJ-domain superfamily protein	6.60753e-17	0.152182		0.369551		-0.275086		0.600519		0.864741		0.606535		0.416807		0.141118		-0.037592		1.43715	Up	1.51477	Up	0.969684
		AT3G15354	SPA1-RELATED 3 (SPA3)2	Encodes a member of the SPA (suppressor of phyA-105) protein family (SPA1-SPA4)	3.48743e-40	-0.217		0.400702		0.132013		0.515983		0.332865		0.375052		0.150355		0.130848		0.227314		1.09448	Up	1.32781	Up	0.916666
		AT3G17790	PAP172	Expression is upregulated in the shoot of cax1/cax3 mutant and is responsive to phosphate (Pi) and not phosphite (Phi) in roots and shoots.	2.28181e-26	0.0633977		-0.484275		-0.0478454		0.561618		0.557814		-0.0399279		-0.0635777		0.177806		0.103119		1.90003	Up	1.43998	Up	0.907967
		AT3G17800	2	mRNA level of the MEB5.2 gene (At3g17800) remains unchanged after cutting the inflorescence stem	4.05761e-27	-0.130895		-0.0168173		-0.0913983		0.116216		0.399483		0.384766		0.214179		-0.064483		0.238976		0.883572		1.05532	Up	1.41306	Up
		AT3G21750	UGT71B12	Glucosyltransferase that can attach glucose to a number of hydroxylated phenolic compound	0	0.0300055		0.243939		0.146819		0.142262		-0.058718		0.023948		0.0846025		0.221104		-0.128624		1.23176	Up	1.23047	Up	0.878868
		AT3G22560	2	Acyl-CoA N-acyltransferases (NAT) superfamily protein	6.44946e-28	0.247825		0.174265		-0.173584		0.149983		-0.198904		-0.469964		-0.254267		0.0464743		-0.048343		1.51265	Up	1.53182	Up	1.3015	Up
		AT3G23170	PRP2	PRP is a proline/serine rich protein of unknown function	1.4654e-25	-0.120072		0.45798		-0.700048		0.359284		0.818577		0.233284		0.224481		1.30134	Up	-0.498785		2.08184	Up	1.63463	Up	1.94674	Up
		AT3G24000		Tetratricopeptide repeat (TPR)-like superfamily protein	0	-0.0290315		-0.341838		-0.037218		-0.173955		0.011087		0.250312		0.043831		-0.246992		0.224783		1.25105	Up	0.927045		0.860931
		AT3G28540		P-loop containing nucleoside triphosphate hydrolases superfamily protein	0	0.039762		0.570629		-0.080501		0.116757		-0.252734		-0.246742		0.045487		0.393633		0.345028		1.7645	Up	1.10573	Up	0.436206
		AT3G44450	BIC2	Blue-light inhibitor of cryptochromes 2	0	-0.191773		0.404047		-0.0486487		0.224166		0.129298		0.0777964		0.715709		0.174097		0.025627		1.74655	Up	1.78623	Up	-0.945297
		AT3G44720	ADT4	Plastid-localized arogenate dehydratase	1.25582e-18	0.0332871		0.36735		-0.292448		0.355914		0.593039		0.179955		0.518772		0.591123		-0.359309		1.20603	Up	1.12505	Up	-1.03544	Down
		AT3G50760	GATL2	GALACTURONOSYLTRANSFERASE-LIKE 2	8.17925e-20	-0.098693		0.141876		0.100369		0.217209		0.638592		0.204891		0.193296		0.567066		0.234771		1.10565	Up	1.56899	Up	1.30024	Up
		AT3G61220	SDR12	SHORT-CHAIN DEHYDROGENASE/REDUCTASE 1	9.38074e-40	-0.015748		0.393413		-0.40415		0.462229		0.325718		0.280675		0.284311		0.034931		0.160794		1.3953	Up	1.23454	Up	0.540294
		AT3G48240	2	Octicosapeptide/Phox/Bem1p family protein	1.5092e-21	0.14437		0.697369		-0.064939		0.284606		0.207972		0.058861		-0.120275		-0.585288		0.171777		2.07601	Up	2.21073	Up	2.10148	Up
		AT3G52740	BIC1	BLUE-LIGHT INHIBITOR OF CRYPTOCHROMES 1	3.52338e-27	0.204735		0.841288		-0.453521		1.02547		0.20661		0.489037		0.437364		-0.056375		0.080936		1.85873	Up	1.37535	Up	1.15905
		AT3G56080	2	S-adenosyl-L-methionine-dependent methyltransferases superfamily protein	5e-44	0.0754828		0.59655		-0.223467		0.448457		0.225212		-0.324291		0.08524		0.274404		0.289676		1.43386	Up	1.33994	Up	1.21368	Up
		AT4G01380		Plastocyanin-like domain-containing protein	1.96759e-26	0.558779		0.221487		0.0576933		0.23692		0.721597		0.623634		-0.181602		0.388414		0.0524116		1.11476	Up	2.03176	Up	1.09857	Up
		AT4G04610	APR1	APS REDUCTASE 1 (APR1)	4.11609e-23	0.340814		1.00148	Up	0.058498		0.461031		0.394759		0.132949		0.234725		0.667999		-0.185939		1.18788	Up	1.11617	Up	0.820255
		AT4G09500	2	UDP-Glycosyltransferase superfamily protein	3.68686e-35	0.027046		0.565293		-0.119629		0.426423		0.434182		0.072166		0.217042		0.008248		0.187075		1.27733	Up	1.45359	Up	1.17266	Up
		AT4G09660		zinc finger MYM-type-like protein	8.00927e-37	-0.396739		0.0611071		-0.0226419		0.364573		0.0055868		-0.0456988		0.673868		-0.39377		0.165151		1.21478	Up	1.42954	Up	0.832997
		AT4G15200	FORMIN 3 (FH3)	Actin nucleation factor that directs the formation of actin cables in pollen tubes	4.66434e-11	0.659641		-0.0002851		0.355418		-0.0101891		0.0401157		-0.011343		0.321314		0.296859		-0.807683		-0.239567		2.19921	Up	1.87841	Up
		AT4G15248	BBX302	B-BOX DOMAIN PROTEIN 30	2.10257e-22	-0.539979		1.30897		0.0899243		1.11249		1.426		0.253131		0.873714		-0.189737		0.489099		4.33003	Up	4.25395	Up	3.36265	Up
		AT4G16880		Leucine-rich repeat (LRR) family protein	0	0.027217		-0.261166		0.119636		-0.209519		-0.0689		0.197696		0.087147		-0.224004		0.335384		1.44132	Up	1.09601	Up	1.0649	Up
		AT4G18270	TRANS11	TRANSLOCASE 11	2.81049e-36	0.236687		0.499347		0.183438		0.029482		0.184571		-0.095198		0.10048		0.060036		0.456684		1.04014	Up	0.480075		0.677053
		AT4G21930	2	Senescence regulator	3.79789e-29	-0.268964		-0.672759		0.01095		0.594486		0.634582		0.358199		-0.023349		0.163216		0.628398		1.94721	Up	2.12962	Up	2.28103	Up
		AT4G23020	TRM112	TON1 Recruiting factor 11	6.31781e-36	0.27333		0.597488		0.334885		0.405066		1.04697	Up	0.471455		0.551703		0.200311		0.463442		1.26013	Up	1.42781	Up	1.6662	Up
		AT4G24010	CSLG1	OSE SYNTHASE LIKE G1	4.05529e-37	0.168232		0.28502		-0.200768		-0.244052		0.426754		0.0804073		0.212558		0.547864		-0.325096		1.20136	Up	1.09824	Up	0.52644
		AT4G26850	VTC2	VITAMIN C DEFECTIVE 2	1.054e-42	-0.12546		0.220438		0.07524		0.275044		0.203736		0.437044		0.342532		0.240558		0.193039		1.15015	Up	1.09849	Up	1.02693	Up
		AT4G29110		Cotton fiber protein	7.02771e-14	-0.069094		-0.106253		-0.064845		0.147124		0.171875		-0.285601		0.309522		0.190662		0.359132		0.998508		1.15186	Up	0.820242
		AT1G02390	GPAT22	putative sn-glycerol-3-phosphate 2-O-acyltransferase	1.5335e-22	0.226514		0.167796		0.094764		-0.093672		0.520361		0.249845		0.083124		1.32109	Up	-0.226029		0.502627		1.17772	Up	0.944912
		AT1G03170	FAF22	A member of the FAF family proteins encoded by the FANTASTIC FOUR (FAF) genes	3.86387e-30	0.277388		0.695166		-0.628467		1.21068		1.4421	Up	1.70389	Up	0.289106		-0.392039		-0.436851		1.23031	Up	1.00778		1.11405	Up
		AT1G07900	LBD12	LOB DOMAIN-CONTAINING PROTEIN 1	1.24956e-20	-0.10302		0.0845186		0.0009046		-0.261323		0.219886		0.256676		-0.014531		0.634114		-0.125581		0.961641		1.53303	Up	1.74777	Up
		AT1G09180	SARA1A2	SECRETION-ASSOCIATED RAS SUPER FAMILY 1	9.76726e-38	0.150418		0.412166		0.066673		0.268383		0.351026		-0.412984		0.049759		0.159918		0.16045		1.17053	Up	1.12529	Up	1.0903	Up
		AT4G34630		Prostatic spermine-binding-like protein	1.22524e-22	0.308479		0.221865		-0.01953		0.199207		0.297745		0.062052		0.199919		0.177882		0.192693		1.09752	Up	1.19888	Up	0.856172
		AT5G02230	HAD superfamily2	Haloacid dehalogenase-like hydrolase (HAD) superfamily	7.5289e-41	-0.012982		0.001002		-0.029567		-0.120316		-0.138559		-0.317026		0.314073		-0.021948		0.16667		1.12087	Up	1.13976	Up	0.771533
		AT5G09990	PROPEP52	Elicitor peptide 5 precursor	2.7e-44	-0.0690564		-0.264955		-0.213569		0.393431		0.409448		-0.01716		-0.015607		0.033332		0.232301		1.01458	Up	1.04326	Up	0.874293
		AT5G10410	2	ENTH/ANTH/VHS superfamily protein	2.29438e-28	0.210439		0.302054		-0.236895		0.376778		-0.116574		-0.429888		0.271617		0.290338		0.323513		1.18148	Up	1.15385	Up	0.955582
		AT5G14700		NAD(P)-binding Rossmann-fold superfamily protein	9.02565e-21	0.167927		0.57197		-0.336285		0.161734		0.603012		0.355449		0.41192		0.682033		-0.124313		1.10249	Up	1.43388	Up	1.08752	Up
		AT5G15500		Ankyrin repeat family protein	1.76505e-26	-0.080873		-0.21119		0.108218		-0.120065		-0.0767853		-0.167483		-0.493015		0.712676		0.0720911		2.06204	Up	1.67933	Up	1.43604	Up
		AT5G15948			6.36362e-23	0.00082		1.97799	Up	0.425998		1.30952	Up	1.14315	Up	0.735061		0.096067		0.297168		0.305033		1.69102	Up	1.42064	Up	1.15607	Up
		AT5G15950	2	Adenosylmethionine decarboxylase family protein	1.38245e-22	-0.161429		1.94816	Up	0.367202		1.27019	Up	1.11024	Up	0.752431		0.09259		0.334098		0.29132		1.58204	Up	1.37524	Up	1.16017	Up
		AT5G38130	HXXXD-type acyl-transferase	HXXXD-type acyl-transferase family protein	1.17173e-25	-0.203097		0.155991		-0.0229054		-0.0190579		-0.448437		-0.004977		0.442167		1.67247	Up	-0.398725		1.97933	Up	1.82192	Up	1.25495
		AT5G43860	CLH2	CHLOROPHYLLASE 2	0	-0.2416		-0.331178		-0.327418		-0.202568		-0.0434603		0.196738		-0.043313		0.127576		0.338538		1.18447	Up	0.792073		0.884654
		AT5G44510	TAO1	TARGET OF AVRB OPERATION1	3.59195e-17	0.305388		0.111779		-0.38052		0.0659445		0.025412		-0.266286		1.90697	Up	-0.40486		1.53992	Up	0.861241		1.37689		0.0538211
		AT5G52420	PRCE32	PSI-INTERACTING ROOT-CELL ENRICHED 3	1e-43	-0.076024		-0.135755		0.069486		-0.0503715		0.356971		0.196206		0.110474		-0.17197		-0.037782		0.502345		1.05909	Up	0.80915
		AT5G54710	Ankyrin repeat family	Ankyrin repeat family protein	1.08785e-28	0.0574614		-0.337775		-0.108942		-0.267584		-0.0714788		-0.0337372		-0.14861		1.37515	Up	0.024866		-1.01184		-1.48033	Down	-2.1464	Down
		AT5G55330	MBOAT family	MBOAT (membrane bound O-acyl transferase) family protein	0	0.266705		0.0014341		0.0450229		-0.0083419		-0.0462503		0.37181		0.289285		0.217964		0.31869		0.505166		1.12597	Up	0.81043
		AT5G58770	CPT4	CIS-PRENYLTRANSFERASE 4	5.18431e-30	0.36807		0.460169		-0.182615		0.626845		0.773872		0.25197		0.474701		0.5325		0.0743183		1.1771	Up	1.40516	Up	1.2311	Up
		AT5G48550	F-box family	F-box associated ubiquitination effector family protein	1.78845e-27	0.246366		0.428265		0.287566		-0.224276		0.353128		-0.213078		0.185024		0.313963		0.639286		2.15947	Up	1.6593	Up	1.57531	Up
		AT4G34550	F-box family	F-box protein	1.50689e-34	-0.565068		0.137655		0.571181		-0.0313216		0.592042		0.446096		0.4262		0.076139		0.817642		2.54366	Up	2.91213	Up	2.24233	Up
		AT5G63130	2	Octicosapeptide/Phox/Bem1p family protein	9.62914e-15	0.129752		0.271421		-0.355403		0.252726		0.911603		0.136413		0.599381		0.046111		-0.687451		1.63257	Up	1.82002	Up	3.1057	Up
		AT5G64552	2		5.85423e-26	0.376309		0.031658		-0.043224		0.466736		1.08691	Up	0.52575		0.2417		0.201448		-0.100802		1.24066	Up	1.32285	Up	1.04002	Up
		AT5G65890	ACR1	ACT DOMAIN REPEAT 1	0	0.21889		0.602168		-0.018432		0.183317		0.251922		0.389908		0.075356		-0.072507		0.119377		1.02332	Up	1.13484	Up	1.03717	Up
		AT5G66690	UGT72E2	UGT72E2 is an UDPG:coniferyl alcohol glucosyltransferase	0	0.352618		0.504559		-0.183674		0.785366		0.607393		0.192763		0.128371		0.448323		0.0342007		1.20241	Up	2.03199	Up	1.31756	Up
		AT5G67390	Glycosyltransferase-like	Glycosyltransferase-like protein	4.55451e-12	0.155717		-0.251578		0.011975		-0.031388		-0.572672		-0.42883		0.176526		-0.613705		0.470678		1.30555	Up	1.29989	Up	0.818711
		AT5G59732	Antisense gene	Potential natural antisense gene, overlaps with AT5G59730	1.54035e-16	-0.12722		0.00456		0.0778425		0.0810896		0.160716		-0.28233		0.0227046		0.0006323		0.319943		1.26255	Up	1.1566	Up	0.843293
		AT5G37860	Copper binding family	Heavy metal transport/detoxification superfamily protein	8.38576e-18	0.479649		0.0065671		0.447155		-0.209753		0.561401		0.175796		1.67222	Up	-0.117425		1.82655	Up	-0.0056405		1.36826		-0.194383
	Unknown function
		AT1G52855	Hypothetical protein	hypothetical protein	7.032e-42	-0.148325		0.428264		-0.030415		0.327502		-0.0021017		0.0724787		0.206766		0.0931745		0.37908		1.3343	Up	1.2063	Up	1.40899	Up
		AT1G16730	UP6	hypothetical protein	0	-0.443604		-0.151969		-0.082304		0.0362377		0.493833		-0.164689		0.265035		0.20378		0.536542		0.868141		1.08633	Up	1.1367	Up
		AT1G20405	Hypothetical protein	hypothetical protein	1.74289e-11	-0.007072		1.74816	Up	1.54718	Up	-0.18415		-1.16		0.0354731		0.0444782		-0.036641		0.494737		0.775712		0.681258		0.530429
		AT1G72240	Hypothetical protein	hypothetical protein	3.96668e-13	-0.12226		-0.125306		-0.671817		0.44606		0.836493		0.671417		0.707588		2.54765	Up	-0.053324		1.75054	Up	1.7317	Up	2.73975	Up
		AT2G15020	Hypothetical protein	hypothetical protein	3.72243e-25	0.570685		0.198402		-0.428434		0.064911		0.0289699		-0.446631		0.113186		0.0917072		1.68745		3.67789	Up	5.16412	Up	3.19249	Up
		AT2G27670	Hypothetical protein	hypothetical protein	2.16124e-20	0.100139		-0.0482894		-0.256478		-0.0956449		0.0689668		0.0703499		0.0056509		0.0050338		0.102732		-0.0404234		1.25529	Up	0.742895
		AT3G15534	Hypothetical protein	hypothetical protein	3.15848e-21	0.0465863		0.530739		0.203359		0.238098		0.64103		-0.253883		0.415816		0.800871		0.202033		1.79505	Up	1.74211	Up	1.836	Up
		AT3G22540		hypothetical protein (DUF1677)	3.44279e-22	0.242624		0.100025		0.250075		0.160163		0.009119		0.08057		0.110599		-0.338118		0.58746		1.12727	Up	1.40103	Up	1.63549	Up
		AT3G50800		Hypothetical protein	2.55813e-11	-0.348132		-0.10282		-0.575436		0.494959		1.05421		0.655174		0.567004		2.26092	Up	-0.312223		1.7198	Up	1.17212		2.75904	Up
		AT3G56260		Hypothetical protein	1.79103e-36	-0.0188022		0.170289		0.382368		0.0417889		0.209432		0.966174		0.645254		0.400571		0.274302		0.937134		1.48516	Up	1.27345	Up
		AT4G14819		hypothetical protein (DUF1677)	3.42408e-36	-0.10459		-0.0504826		-0.068946		1.89716	Up	-0.102803		-0.424568		0.303446		-0.578353		0.506207		1.10811		1.90161	Up	1.83565	Up
		AT4G24700		hypothetical protein	5.68874e-17	0.833797		-0.384935		0.323527		0.17448		-0.344542		0.93505		0.292123		-0.562985		0.555985		1.55812		2.03474	Up	2.11309	Up
		AT5G01790		hypothetical protein	8.32833e-33	0.371771		0.729837		-0.137228		0.611379		1.01837	Up	0.641781		0.640099		0.1568		-0.0550305		1.67168	Up	1.76273	Up	1.01333	Up
		AT5G37550		hypothetical protein	7.17346e-28	-0.018		0.682815		-0.352806		1.01048		1.09818	Up	0.300181		0.533672		0.843855		-0.219302		2.23703	Up	2.4554	Up	1.53376	Up
		AT5G40800	AITR4	hypothetical protein	1.35425e-26	-0.302474		0.162833		0.347847		0.001282		0.786877		0.0653365		-0.0378952		0.121403		0.0536783		1.06609	Up	1.21087	Up	1.11903	Up
		AT5G54585		hypothetical protein	1.043e-21	-0.363387		-1.17468		0.224067		-0.798387		-1.17879	Down	-0.573583		0.108017		-0.434441		1.07888		1.79942	Up	1.55476	Up	2.12372	Up
		AT5G55620		hypothetical protein	0	0.309495		0.681513		0.373627		0.251888		-0.199337		-0.261967		0.38343		-0.06467		-0.126883		1.0516	Up	1.07425	Up	0.651569
		AT1G61930	Unknown function	senescence regulator (Protein of unknown function, DUF584)	2.38886e-24	0.381481		0.609163		-0.250304		1.07232	Up	0.629359		-0.106359		0.0557134		0.169339		0.167258		1.00656	Up	1.18993	Up	0.987174
		AT2G21560		nucleolar-like protein	5.16944e-34	-0.085856		-0.3859		-0.12534		-0.016775		0.026331		0.023808		0.054245		-0.461475		0.371503		1.11585	Up	1.1889	Up	1.12024	Up
		AT1G73602	uORF	upstream open reading frame	4.14475e-40	0.492118		0.874849		-0.291034		0.223125		-0.147361		-0.559105		0.367995		0.617161		0.048603		1.28255	Up	1.06152	Up	0.712694
	Transposable element
		AT1G42365	T.E.	transposable_element	7.29576e-07	0.16593		0.370553		-0.123149		3.58736	Up	0.282112		-1.04509		0.0992406		0.452758		0.621764		3.14687	Up	0.708291		-0.128
		AT2G15700	T.E.	transposable_element	0.00418873	0.0661598		0.052866		0.0871484		-0.0133645		1.3077	Up	1.38492	Up	0.10057		0.0012912		0.0289035		-0.229612		-0.0626053		-0.0444161
		AT3G34299	T.E.	transposable_element	6.4025e-06	0.356458		-0.0860057		0.235882		1.78954	Up	0.595232		-0.338864		0.652682		-0.114553		0.0424501		1.92206	Up	-0.390266		-0.0629609
		AT2G29165	T.E.	transposable_element	6.30954e-25	0.0228003		-0.0238033		0.0302784		-0.0189203		0.346246		1.24183		1.07634		-0.261405		0.499843		3.57215	Up	2.73222	Up	1.82613	Up
		AT3G15310	T.E.	transposable_element	1.87008e-24	0.345365		0.0030999		0.379609		0.409195		-0.131491		0.134067		0.624891		-0.234369		0.437754		2.38624	Up	3.02784	Up	1.2095

## Sheet: Table_S2
Supplementary Table S2. Changes in the expression of genes related to ABA metabolism and signaling in response to the ethanol treatment.
The microarray analysis data are shown as normalized log2 ratio. Time points represent 3, 24, and 72 h after ethanol treatment followed by drought stress treatment. DAD represents days after drought stress treatment. The numbers shown as bold are statistically up or downregulated. Log2FC≥1, FDR<0.1 and log2FC≤-1, FDR<0.1.
		Root tissue (EtOH/water)						Shoot tissue (EtOH/water)
AGI code	Gene Name	3 h	24 h	72 h	1 DAD	3 DAD	5 DAD	3 h	24 h	72 h	1 DAD	3 DAD	5 DAD
AT2G27150	AAO3	-0.09	-0.17	0.13	-0.1	0.06	-0.01	0.15	0.1	0.02	0.19	0.09	0.4
AT5G67030	ABA1	-0.24	0.11	0.16	0.32	0.31	0.13	0.07	0.15	0.49	0.45	0.54	3.7
AT1G52340	ABA2	0.05	-0.01	0.14	-0.03	0.08	0.04	0.03	0.03	0.17	0.49	0.51	-0.16
AT1G16540	ABA3	0	0.13	0.3	0.09	0.08	-0.1	0.09	0.23	0.03	0.16	-0.02	-0.55
AT4G19230	CYP707A1	0.19	0.85	0.32	0.46	0.22	-0.64	0.23	0.27	-0.79	-0.39	-0.1	-1.65
AT2G29090	CYP707A2	0.29	0	-0.17	-0.87	-0.54	-0.48	0.18	-0.04	-0.04	1.79	1.73	5.17
AT5G45340	CYP707A3	0.29	0.28	0.18	-0.8	0.04	0.27	0.78	2.33	-0.99	0.32	0.6	1.62
AT4G18350	NCED2	0	0.62	0.31	0.37	0.73	0.59	1.79	0.27	-1.03	-0.5	1	-5
AT3G14440	NCED3	0.4	1.05	0.34	0.51	1.27	0.12	0.6	0.36	0.64	1.03	1.07	-0.31
AT4G19170	NCED4	-0.4	-0.36	0	-0.97	0.28	-0.28	0.1	0.02	0.46	1.07	0.9	9.96
AT1G30100	NCED5	-0.37	0.38	0.01	0.55	0.52	-0.41	0.14	0.44	-0.02	0.4	0.16	1.32
AT3G24220	NCED6	-0.11	-0.46	0.05	-0.14	0.03	-0.64	0.07	0.08	0.01	-0.18	-0.17	1.18
AT1G78390	NCED9	0.12	1.08	0.62	0.77	0.14	-0.84	0.05	0.27	-0.18	0.36	0.77	-3.09
AT1G52400	BG1	0	-0.07	0.7	-0.47	0.58	0.65	0.3	0.24	-0.48	0.19	-0.2	5.62
AT5G06530	ABCG22	0.13	0.77	0.25	0.82	1.12	-0.39	0.17	0.37	0.19	0	-0.16	2.44
AT1G45249	AREB1/ABF2	0.23	0.27	0.05	0.54	0.82	0.12	0.03	0.03	0.17	0.71	1.03	-0.44
AT3G19290	AREB2	0.01	-0.25	0.1	-0.24	0.09	-0.06	0.19	0.06	0.33	-0.06	0.11	0.12
AT4G34000	ABF3	0.04	0.21	0.11	0.3	0.31	-0.06	0.12	0.04	0.35	0.71	0.74	-0.48
AT1G71960	ABCG25	0.05	0.08	0.02	0.16	0.4	0.29	0.14	0.14	-0.32	0.12	0.05	-1.58
AT1G15520	ABCG40	-0.14	0.53	0.37	0.24	0.27	-0.52	0.24	1.32	0.4	0.75	-1.63	-1.06
AT1G69850	AIT1	0.04	-0.18	0.12	0.05	0.16	0.08	0.02	0.36	0.27	0.4	0.44	-1.78

## Sheet: Table_S3
Supplementary Table S3. Changes in the expression of glucosinolates (GSL) biosynthesis-related genes in the shoots.
The microarray analysis data are shown as normalized log2 ratio. Time points represent 3, 24, and 72 h after ethanol treatment followed by drought stress treatment. DAD represents days after drought stress treatment. The data showing log2FC)≥1, FDR< 0.1, and log2FC≤-1, FDR< 0.1 are shown in bold.
	AGI code	Gene Name	EtOH/water at different time points
			3 h	24 h	72 h	1 DAD	3 DAD	5 DAD
Aliphatic GSL	AT5G61420	MYB28	0.31	0.18	-0.01	1.14	1.04	1.59
	AT5G07690	MYB29	0.42	0.38	-0.02	1.34	0.92	10.55
	AT5G23010	MAM1	0.12	0.37	-0.32	0.36	0.16	3.59
	AT5G23020	MAM3	0.35	0.95	-0.44	0.19	0.46	-3.56
	AT1G16410	CYP79F1	0.4	0.42	-0.56	1.12	0.8	5.15
	AT1G16400	CYP79F2	0.49	0.53	-0.75	1.18	1.05	-2.72
	AT4G13770	CYP83A1	0.39	0.5	-0.45	0.63	0.39	2.45
	AT2G20610	SUR1	0.25	0.34	-0.1	0.59	0.52	0.11
	AT1G24100	UGT74B1	0.38	0.17	-0.24	0.9	0.92	-0.63
	AT1G18590	SOT17	0.59	0.35	-0.5	1.03	1.07	0.15
	AT1G74090	SOT18	0.32	0.18	-0.36	1.15	1.07	0.26
	AT4G03060	AOP2	0.61	0.17	-0.25	2.02	1.32	6.71
Indole and aromatic GSL	AT5G60890	MYB34	0.76	-0.11	0.12	1.25	1.54	-3.05
	AT4G39950	CYP79B2	0.47	0.37	-0.29	0.56	0.43	-2.95
	AT2G22330	CYP79B3	0.16	0.14	-0.24	-0.13	0.01	-1.8
	AT4G31500	CYP83B1	0.34	0.45	0.21	0.32	0.09	-1.29
	AT1G74100	SOT16	0.3	0.38	0	0.39	0.38	-1.44
Nuclear Regulator	AT3G09710	IQD1	-0.03	-0.1	-0.16	-0.34	-0.18	-0.94
	AT5G17690	TFL2	-0.08	-0.05	-0.02	-0.16	-0.14	-0.12
	AT1G07640	OBP2	0.35	-0.23	-0.27	0.45	0.42	-0.01
S-GT	AT2G31790	UGT74C1	0.52	0.36	-0.38	0.9	0.97	1.82

## Sheet: Table_S4
Supplementary Table S4. Gene Ontology enrichment analysis of the genes with upregulated expression levels in the ethanol-treated shoots at 3 and 5 DAD 1).
Analysis Type:	PANTHER Overrepresentation Test (Released 20171205)
Annotation Version and Release Date:	GO Ontology database Released 2018-05-21
Analyzed List:	Upload_1 (Arabidopsis thaliana)
Reference List:	Arabidopsis thaliana (all genes in database)
Test Type:	FISHER
GO biological process complete	3 DAD
	Arabidopsis thaliana - REFLIST (27502)	Observed	Expected	Over/ Under	Fold Enrichment	FDR
cellular response to sulfur starvation (GO:0010438)	6	4	0.07	+	55.56	0.00069
positive regulation of flavonoid biosynthetic process (GO:0009963)	10	3	0.12	+	25	0.0332
cellular response to blue light (GO:0071483)	25	5	0.3	+	16.67	0.00294
regulation of flavonoid biosynthetic process (GO:0009962)	25	5	0.3	+	16.67	0.00289
S-glycoside biosynthetic process (GO:0016144)	54	5	0.65	+	7.72	0.0498
glucosinolate biosynthetic process (GO:0019761)	54	5	0.65	+	7.72	0.0492
glycosinolate biosynthetic process (GO:0019758)	54	5	0.65	+	7.72	0.0486
cellular response to red or far red light (GO:0071489)	89	8	1.07	+	7.49	0.00267
red or far-red light signaling pathway (GO:0010017)	87	7	1.04	+	6.71	0.0114
cellular response to light stimulus (GO:0071482)	137	11	1.64	+	6.69	0.000339
cellular response to radiation (GO:0071478)	144	11	1.73	+	6.37	0.000499
circadian rhythm (GO:0007623)	105	8	1.26	+	6.35	0.00615
regulation of seed germination (GO:0010029)	83	6	1	+	6.02	0.0481
response to blue light (GO:0009637)	84	6	1.01	+	5.95	0.0499
response to karrikin (GO:0080167)	134	9	1.61	+	5.6	0.00562
rhythmic process (GO:0048511)	124	8	1.49	+	5.38	0.0156
response to ethylene (GO:0009723)	305	18	3.66	+	4.92	3.32e-05
response to chitin (GO:0010200)	137	8	1.64	+	4.87	0.0276
response to red or far red light (GO:0009639)	219	12	2.63	+	4.57	0.00284
cellular response to environmental stimulus (GO:0104004)	213	11	2.56	+	4.3	0.00779
cellular response to abiotic stimulus (GO:0071214)	213	11	2.56	+	4.3	0.00767
response to jasmonic acid (GO:0009753)	214	11	2.57	+	4.28	0.00774
secondary metabolite biosynthetic process (GO:0044550)	337	16	4.04	+	3.96	0.000891
phosphorelay signal transduction system (GO:0000160)	224	10	2.69	+	3.72	0.0392
response to antibiotic (GO:0046677)	297	12	3.56	+	3.37	0.0274
regulation of post-embryonic development (GO:0048580)	374	15	4.49	+	3.34	0.00697
response to salt stress (GO:0009651)	569	21	6.83	+	3.08	0.00137
secondary metabolic process (GO:0019748)	521	19	6.25	+	3.04	0.00316
response to drug (GO:0042493)	583	21	7	+	3	0.00181
response to light stimulus (GO:0009416)	742	26	8.9	+	2.92	0.00038
hormone-mediated signaling pathway (GO:0009755)	857	29	10.28	+	2.82	0.000201
response to radiation (GO:0009314)	773	26	9.28	+	2.8	0.000666
cellular response to acid chemical (GO:0071229)	455	15	5.46	+	2.75	0.0409
response to osmotic stress (GO:0006970)	646	21	7.75	+	2.71	0.00566
response to abscisic acid (GO:0009737)	573	18	6.88	+	2.62	0.0227
response to alcohol (GO:0097305)	577	18	6.92	+	2.6	0.0243
cellular response to hormone stimulus (GO:0032870)	966	30	11.59	+	2.59	0.000611
cellular response to endogenous stimulus (GO:0071495)	974	30	11.69	+	2.57	0.000674
response to acid chemical (GO:0001101)	1186	36	14.23	+	2.53	0.000194
response to hormone (GO:0009725)	1815	54	21.78	+	2.48	3.5e-06
response to endogenous stimulus (GO:0009719)	1823	54	21.87	+	2.47	2.66e-06
response to lipid (GO:0033993)	787	23	9.44	+	2.44	0.0146
nucleic acid-templated transcription (GO:0097659)	1888	54	22.65	+	2.38	6.06e-06
transcription, DNA-templated (GO:0006351)	1888	54	22.65	+	2.38	5.05e-06
RNA biosynthetic process (GO:0032774)	1893	54	22.71	+	2.38	4.6e-06
response to abiotic stimulus (GO:0009628)	2082	59	24.98	+	2.36	6.23e-06
response to oxygen-containing compound (GO:1901700)	1594	45	19.13	+	2.35	5.87e-05
response to organic substance (GO:0010033)	2151	60	25.81	+	2.32	2.57e-06
cellular response to organic substance (GO:0071310)	1113	31	13.36	+	2.32	0.00253
cellular response to chemical stimulus (GO:0070887)	1306	35	15.67	+	2.23	0.00186
regulation of transcription, DNA-templated (GO:0006355)	2491	63	29.89	+	2.11	1.5e-05
regulation of RNA biosynthetic process (GO:2001141)	2493	63	29.91	+	2.11	1.37e-05
regulation of nucleic acid-templated transcription (GO:1903506)	2493	63	29.91	+	2.11	1.25e-05
nucleobase-containing compound biosynthetic process (GO:0034654)	2210	55	26.52	+	2.07	0.000108
aromatic compound biosynthetic process (GO:0019438)	2531	62	30.37	+	2.04	3.9e-05
organic cyclic compound biosynthetic process (GO:1901362)	2660	64	31.92	+	2.01	4.2e-05
regulation of RNA metabolic process (GO:0051252)	2619	63	31.43	+	2	5.37e-05
heterocycle biosynthetic process (GO:0018130)	2432	58	29.18	+	1.99	0.000178
5 DAD
Analysis Type:	PANTHER Overrepresentation Test (Released 20171205)
Annotation Version and Release Date:	GO Ontology database Released 2018-05-21
Analyzed List:	upload_1 (Arabidopsis thaliana)
Reference List:	Arabidopsis thaliana (all genes in database)
Test Type:	FISHER
GO biological process complete	Arabidopsis thaliana - REFLIST (27502)	Observed	Expected	Over/ under	Fold Enrichment)	FDR
regulation of response to red or far red light (GO:2000030)	37	7	0.97	+	7.23	0.0243
red or far-red light signaling pathway (GO:0010017)	87	10	2.28	+	4.39	0.0258
cellular response to red or far red light (GO:0071489)	89	10	2.33	+	4.29	0.0279
cellular response to light stimulus (GO:0071482)	137	13	3.59	+	3.62	0.0256
cellular response to radiation (GO:0071478)	144	13	3.77	+	3.45	0.0269
response to red or far red light (GO:0009639)	219	19	5.73	+	3.31	0.00959
ethylene-activated signaling pathway (GO:0009873)	180	15	4.71	+	3.18	0.023
response to ethylene (GO:0009723)	305	25	7.98	+	3.13	0.00181
response to light stimulus (GO:0009416)	742	43	19.43	+	2.21	0.00294
response to radiation (GO:0009314)	773	43	20.24	+	2.12	0.00686
defense response (GO:0006952)	1583	87	41.44	+	2.1	6.7e-07
defense response to other organism (GO:0098542)	903	44	23.64	+	1.86	0.0242
response to external stimulus (GO:0009605)	1611	77	42.18	+	1.83	0.00133
response to other organism (GO:0051707)	1209	57	31.65	+	1.8	0.0171
response to external biotic stimulus (GO:0043207)	1212	57	31.73	+	1.8	0.0152
response to biotic stimulus (GO:0009607)	1250	57	32.72	+	1.74	0.0237
nucleic acid-templated transcription (GO:0097659)	1888	80	49.43	+	1.62	0.0149
transcription, DNA-templated (GO:0006351)	1888	80	49.43	+	1.62	0.0141
RNA biosynthetic process (GO:0032774)	1893	80	49.56	+	1.61	0.0137
signal transduction (GO:0007165)	1944	82	50.89	+	1.61	0.0147
signaling (GO:0023052)	1973	82	51.65	+	1.59	0.0172
response to hormone (GO:0009725)	1815	75	47.52	+	1.58	0.0235
response to endogenous stimulus (GO:0009719)	1823	75	47.73	+	1.57	0.0236
response to stress (GO:0006950)	3635	149	95.16	+	1.57	9.16e-05
response to abiotic stimulus (GO:0009628)	2082	84	54.51	+	1.54	0.0244
cell communication (GO:0007154)	2207	89	57.78	+	1.54	0.0205
response to organic substance (GO:0010033)	2151	85	56.31	+	1.51	0.0273
heterocycle biosynthetic process (GO:0018130)	2432	95	63.67	+	1.49	0.0237
regulation of transcription, DNA-templated (GO:0006355)	2491	97	65.21	+	1.49	0.0263
regulation of RNA biosynthetic process (GO:2001141)	2493	97	65.27	+	1.49	0.0256
regulation of nucleic acid-templated transcription (GO:1903506)	2493	97	65.27	+	1.49	0.0249
regulation of cellular biosynthetic process (GO:0031326)	2773	106	72.6	+	1.46	0.024
response to stimulus (GO:0050896)	6446	246	168.76	+	1.46	7.83e-07
regulation of nucleobase-containing compound metabolic process (GO:0019219)	2700	103	70.69	+	1.46	0.0241
regulation of cellular macromolecule biosynthetic process (GO:2000112)	2677	102	70.08	+	1.46	0.0248
regulation of macromolecule biosynthetic process (GO:0010556)	2687	102	70.35	+	1.45	0.0282
cellular response to stimulus (GO:0051716)	2953	112	77.31	+	1.45	0.0229
regulation of biosynthetic process (GO:0009889)	2795	106	73.17	+	1.45	0.0243
regulation of RNA metabolic process (GO:0051252)	2619	99	68.57	+	1.44	0.0387
regulation of cellular process (GO:0050794)	5210	184	136.4	+	1.35	0.0108
biological regulation (GO:0065007)	6500	222	170.17	+	1.3	0.00883
regulation of biological process (GO:0050789)	5782	197	151.37	+	1.3	0.0192
organelle organization (GO:0006996)	1645	18	43.07	-	0.42	0.0102
nitrogen compound transport (GO:0071705)	1052	10	27.54	-	0.36	0.0273
amide transport (GO:0042886)	837	7	21.91	-	0.32	0.0418
protein localization (GO:0008104)	847	6	22.17	-	0.27	0.0243
establishment of protein localization (GO:0045184)	771	5	20.18	-	0.25	0.0251
RNA processing (GO:0006396)	819	5	21.44	-	0.23	0.0134
protein transport (GO:0015031)	763	4	19.98	-	0.2	0.0163
chromosome organization (GO:0051276)	544	2	14.24	-	0.14	0.0231
1) A microarray analysis data of this paper was used.

## Sheet: Table_S5
Supplementary Table S5. Accumulation of glucosinolates in the ethanol-treated shoots during the drought treatment.
Changes in the contents of glucosinolates in shoots. The numbers shown in bold are significantly different from the control according to the SNK test. n =3; p<0.05.
	EtOH/water
Name	0 DAD	1 DAD	3 DAD	5 DAD	7 DAD
3-Methylsulfinyl-n-propyl-glucosinolate	1	0.9	0.9	1	3.1
4-Methylsulfinyl-n-butyl-glucosinolate	1.3	6.1	1.5	1.4	1.4
4-Methylsulfinyl-n-but-en-yl-glucosinolate	1	0.9	0.9	1.1	2.7
5-Methylsulfinyl-n-pentyl-glucosinolate	1.1	0.9	0.9	1.1	2.6
6-Methylsulfinyl-n-hexyl-glucosinolate	1.1	0.9	0.9	1	3.2
7-Methylsulfinyl-n-heptyl-glucosinolate	1.1	0.9	0.9	0.9	3.6
8-Methylsulfinyl-n-octyl-glucosinolate	1.6	1.2	1.1	0.9	2.8
3-Methylthio-n-propyl-glucosinolate	1.3	1.5	1	0.7	4.8
4-Methylthio-n-butyl-glucosinolate	1.2	1.1	0.9	0.8	6.7
5-Methylthio-n-pentyl-glucosinolate	1.2	1	1.1	0.8	4.6
6-Methylthio-n-hexyl-glucosinolate	1.1	1	1	0.7	8.2
7-Methylthio-n-heptyl-glucosinolate	1.1	0.9	0.9	0.7	6.9
8-Methylthio-n-octyl-glucosinolate	1.2	1.1	0.8	0.9	1.9
3-Hydroxy-n-propyl-glucosinolate	1.5	0.9	0.7	1	2.5
4-Hydroxy-n-butyl-glucosinolate	1.2	0.8	1.1	0.9	2.3
3-Benzoyloxy-n-propyl-glucosinolate	1.3	1.5	1.3	0.7	3.5
4-Benzoyloxy-n-butyl-glucosinolate	0.9	0.9	1	1	2.9
Indol-3-ylmethyl-glucosinolate	1.3	0.8	0.9	1	2.4
1-Methoxyindole-glucosinolate	1.1	0.9	0.9	0.8	1.4
4-Methoxyindole-glucosinolate	1.3	1	1	1	4.5

## Sheet: Table_S6
Supplementary Table S6. Genes with upregulated expression levels at 7 and 13 DAD according to the RNA-seq analysis.
Normalized log2 data were used to compare changes in gene expression regulated by 10 mM ethanol treatment. Log2FC≥1, FDR<0.1.
Genes were categorized according to the panther gene ontology analysis (Protein class); http://www.pantherdb.org/.
AGI code	Gene Name	Description	Fold change
			7 DAD	13 DAD
Metabolite interconversion enzyme (PC00262)
AT5G66920	Sks17	SKU5 similar 17	3.9435	1.7016
AT5G67230	IRX14-L	Nucleotide-diphospho-sugar transferases superfamily protein	1.0451	1.1985
AT1G09350	GolS3	galactinol synthase 3	1.8785	1.1187
AT5G15770	GNA1	glucose-6-phosphate acetyltransferase 1	4.6565	1.3371
AT1G10760	SEX1	Pyruvate phosphate dikinase, PEP/pyruvate binding domain-containing protein	1.2429	1.2032
AT1G01390	AT1G01390	UDP-Glycosyltransferase superfamily protein	3.5934	1.1546
AT1G01420	UGT72B3	UDP-glucosyl transferase 72B3	3.0878	1.3455
AT1G26570	UGD1	UDP-glucose dehydrogenase 1	1.8275	1.6219
AT1G30530	UGT78D1	UDP-glucosyl transferase 78D1	2.9457	2.2512
AT2G18560	AT2G18560	UDP-Glycosyltransferase superfamily protein	2.27	1.8006
AT2G18570	AT2G18570	UDP-Glycosyltransferase superfamily protein	1.2692	2.8629
AT2G22930	AT2G22930	UDP-Glycosyltransferase superfamily protein	2.0757	2.8595
AT2G28760	UXS6	UDP-XYL synthase 6	1.3973	1.1516
AT3G46650	AT3G46650	UDP-Glycosyltransferase superfamily protein	3.325	1.7019
AT4G02500	XT2	UDP-xylosyltransferase 2	1.1053	1.124
AT4G09500	AT4G09500	UDP-Glycosyltransferase superfamily protein	1.6755	2.2724
AT5G38010	AT5G38010	UDP-Glycosyltransferase superfamily protein	4.9839	1.7174
AT5G66690	UGT72E2	UDP-Glycosyltransferase superfamily protein	2.1707	2.0893
AT1G02640	BXL2	beta-xylosidase 2	2.0073	1.0109
AT1G04680	AT1G04680	Pectin lyase-like superfamily protein	4.2512	2.2587
AT1G03310	DBE1	debranching enzyme 1	1.8309	1.2175
AT1G04730	CTF18	P-loop containing nucleoside triphosphate hydrolases superfamily protein	2.1255	3.4709
AT1G06550	AT1G06550	ATP-dependent caseinolytic (Clp) protease/crotonase family protein	1.5124	1.8313
AT1G06620	AT1G06620	2-oxoglutarate (2OG) and Fe(II)-dependent oxygenase superfamily protein	1.8523	1.8413
AT1G06640	AT1G06640	2-oxoglutarate (2OG) and Fe(II)-dependent oxygenase superfamily protein	1.7575	1.4767
AT1G14130	AT1G14130	2-oxoglutarate (2OG) and Fe(II)-dependent oxygenase superfamily protein	1.0651	1.9623
AT5G59540	AT5G59540	2-oxoglutarate (2OG) and Fe(II)-dependent oxygenase superfamily protein	1.1292	1.7364
AT1G14120	AT1G14120	2-oxoglutarate (2OG) and Fe(II)-dependent oxygenase superfamily protein	2.7014	3.2526
AT1G52800	AT1G52800	2-oxoglutarate (2OG) and Fe(II)-dependent oxygenase superfamily protein	3.3225	2.1376
AT1G07440	AT1G07440	NAD(P)-binding Rossmann-fold superfamily protein	1.3354	1.412
AT1G60690	AT1G60690	NAD(P)-linked oxidoreductase superfamily protein	1.6119	1.7532
AT2G29170	AT2G29170	NAD(P)-binding Rossmann-fold superfamily protein	3.113	2.8697
AT2G29290	AT2G29290	NAD(P)-binding Rossmann-fold superfamily protein	3.3017	1.08
AT2G29320	AT2G29320	NAD(P)-binding Rossmann-fold superfamily protein	1.8313	1.3242
AT3G50560	AT3G50560	NAD(P)-binding Rossmann-fold superfamily protein	3.7566	3.1706
AT5G18210	AT5G18210	NAD(P)-binding Rossmann-fold superfamily protein	1.1333	1.5112
AT5G09660	PMDH2	peroxisomal NAD-malate dehydrogenase 2	1.7249	1.8054
AT1G74880	NdhO	NAD(P)H:plastoquinone dehydrogenase complex subunit O	1.4069	2.4222
AT4G37925	NdhM	Subunit NDH-M of NAD(P)H:plastoquinone dehydrogenase complex	2.5269	2.7903
AT5G58260	NdhN	Oxidoreductases, acting on NADH or NADPH, quinone or similar compound as acceptor	2.6478	1.736
AT1G70760	NdhL	Inorganic carbon transport protein-like protein	2.0989	1.8475
AT1G08280	AT1G08280	Glycosyltransferase family 29 (sialyltransferase) family protein	2.2864	1.171
AT1G09340	CRB	Chloroplast RNA binding protein	2.6726	1.0101
AT1G11580	PMEPCRA	Methylesterase PCR A	1.1025	1.0667
AT1G12000	AT1G12000	Phosphofructokinase family protein	2.1326	1.3911
AT1G13250	GATL3	Galacturonosyltransferase-like 3	3.7472	1.4784
AT1G18500	MAML-4	Methylthioalkylmalate synthase-like 4	1.2776	1.4263
AT1G18590	SOT17	Sulfotransferase 17	3.5301	1.2324
AT1G18640	PSP	3-phosphoserine phosphatase	1.5775	1.1253
AT1G21100	IGMT1	O-methyltransferase family protein	2.6826	2.2593
AT1G21440	AT1G21440	Phosphoenolpyruvate carboxylase family protein	1.9529	1.2224
AT1G23360	MENG	S-adenosyl-L-methionine-dependent methyltransferases superfamily protein	1.8128	1.0006
AT1G27440	GUT2	Exostosin family protein	1.4737	2.0505
AT1G27480	AT1G27480	alpha/beta-Hydrolases superfamily protein	2.9535	1.3163
AT1G28680	AT1G28680	HXXXD-type acyl-transferase family protein	2.0518	1.8994
AT1G30040	GA2OX2	gibberellin 2-oxidase	1.4827	1.5905
AT1G32060	PRK	phosphoribulokinase	2.0879	1.3768
AT1G33170	AT1G33170	S-adenosyl-L-methionine-dependent methyltransferases superfamily protein	3.6075	1.7173
AT1G34060	AT1G34060	Pyridoxal phosphate (PLP)-dependent transferases superfamily protein	2.4557	2.8968
AT1G35250	AT1G35250	Thioesterase superfamily protein	4.5381	3.2505
AT1G35290	AT1G35290	Thioesterase superfamily protein	4.7863	2.8628
AT1G42970	GAPB	glyceraldehyde-3-phosphate dehydrogenase B subunit	1.7167	1.0587
AT1G45191	BGLU1	Glycosyl hydrolase superfamily protein	2.198	3.1921
AT1G45201	TLL1	Triacylglycerol lipase-like 1	2.3778	2.2822
AT1G49660	CXE5	Carboxyesterase 5	1.4736	1.4598
AT1G51440	AT1G51440	Alpha/beta-Hydrolases superfamily protein	2.1278	2.2636
AT1G52400	BGLU18	Beta glucosidase 18	1.6318	1.8093
AT1G53840	PME1	Pectin methylesterase 1	1.7067	1.1292
AT1G58430	RXF26	GDSL-like Lipase/Acylhydrolase family protein	5.3398	4.0839
AT1G65060	4CL3	4-coumarate:CoA ligase 3	2.9355	2.7866
AT1G65860	FMO GS-OX1	Flavin-monooxygenase glucosinolate S-oxygenase 1	3.7221	1.3384
AT1G66250	AT1G66250	O-Glycosyl hydrolases family 17 protein	1.842	1.1049
AT1G67560	LOX6	PLAT/LH2 domain-containing lipoxygenase family protein	1.3333	1.2461
AT1G67750	AT1G67750	Pectate lyase family protein	3.6537	1.1977
AT1G68010	HPR	Hydroxypyruvate reductase	1.8081	1.7723
AT1G68470	AT1G68470	Exostosin family protein	1.0666	1.2381
AT1G69080	AT1G69080	Adenine nucleotide alpha hydrolases-like superfamily protein	2.6056	1.2067
AT1G69370	CM3	Chorismate mutase 3	2.1498	1.9429
AT1G69523	AT1G69523	S-adenosyl-L-methionine-dependent methyltransferases superfamily protein	2.6462	1.4165
AT1G70560	TAA1	Tryptophan aminotransferase of Arabidopsis 1	1.0359	1.0491
AT1G70580	AOAT2	Alanine-2-oxoglutarate aminotransferase 2	1.4016	1.4767
AT1G70820	AT1G70820	Phosphoglucomutase, putative / glucose phosphomutase	2.5347	1.7199
AT1G72030	AT1G72030	Acyl-CoA N-acyltransferases (NAT) superfamily protein	1.5226	1.4147
AT1G72810	AT1G72810	Pyridoxal-5'-phosphate-dependent enzyme family protein	2.3263	1.0933
AT3G27230	AT3G27230	S-adenosyl-L-methionine-dependent methyltransferases superfamily protein	2.346	1.0191
AT4G00740	QUA3	S-adenosyl-L-methionine-dependent methyltransferases superfamily protein	2.3954	1.8621
AT4G18030	AT4G18030	S-adenosyl-L-methionine-dependent methyltransferases superfamily protein	2.5048	1.0171
AT4G34360	AT4G34360	S-adenosyl-L-methionine-dependent methyltransferases superfamily protein	1.8937	1.4332
AT5G37990	AT5G37990	S-adenosyl-L-methionine-dependent methyltransferase superfamily protein	6.1305	4.6519
AT5G38020	AT5G38020	S-adenosyl-L-methionine-dependent methyltransferases superfamily protein	5.4585	5.5051
AT5G40830	AT5G40830	S-adenosyl-L-methionine-dependent methyltransferases superfamily protein	2.8183	1.0315
AT5G44600	AT5G44600	S-adenosyl-L-methionine-dependent methyltransferases superfamily protein	1.7974	1.036
AT1G74090	SOT18	Desulfo-glucosinolate sulfotransferase 18	1.73	1.2236
AT1G75280	AT1G75280	NmrA-like negative transcriptional regulator family protein	2.6271	2.3715
AT1G75300	AT1G75300	NmrA-like negative transcriptional regulator family protein	2.4351	2.5849
AT1G75900	AT1G75900	GDSL-like Lipase/Acylhydrolase superfamily protein	1.5907	1.1669
AT1G77520	AT1G77520	O-methyltransferase family protein	2.8192	3.7881
AT1G78060	AT1G78060	Glycosyl hydrolase family protein	1.8766	1.139
AT1G78440	ATGA2OX1	Gibberellin 2-beta-dioxygenase	4.1881	1.8713
AT1G78970	LUP1	Lupeol synthase 1	2.5133	2.2511
AT1G79420	AT1G79420	C-type mannose receptor (DUF620)	1.8228	1.1977
AT1G80050	APT2	Adenine phosphoribosyl transferase 2	1.6201	1.6356
AT2G01630	AT2G01630	O-Glycosyl hydrolases family 17 protein	2.0049	1.1501
AT2G04570	AT2G04570	GDSL-like Lipase/Acylhydrolase superfamily protein	2.0903	1.7573
AT2G18230	PPa2	Pyrophosphorylase 2	1.0026	1.0413
AT2G18730	DGK3	Diacylglycerol kinase 3	2.0433	2.1325
AT2G19690	PLA2-BETA	Phospholipase A2-beta	1.0701	1.7641
AT2G20340	AAS	Pyridoxal phosphate (PLP)-dependent transferases superfamily protein	2.6875	2.5419
AT2G20610	SUR1	Tyrosine transaminase family protein	2.6403	1.1553
AT2G22190	TPPE	Haloacid dehalogenase-like hydrolase (HAD) superfamily protein	1.3756	2.1742
AT2G22250	AAT	Aspartate aminotransferase	3.1215	1.2981
AT2G26870	NPC2	Non-specific phospholipase C2	1.4751	1.7392
AT2G27820	PD1	Prephenate dehydratase 1	1.1048	1.241
AT1G73600	AT1G73600	S-adenosyl-L-methionine-dependent methyltransferases superfamily protein	4.3445	1.6852
AT2G29130	LAC2	Laccase 2	1.5491	1.2385
AT2G30210	LAC3	Laccase 3	1.2945	5.4573
AT2G32010	CVL1	CVP2 like 1	2.4899	1.3906
AT2G32030	AT2G32030	Acyl-CoA N-acyltransferases (NAT) superfamily protein	4.0458	2.1212
AT2G36870	XTH32	Xyloglucan endotransglucosylase/hydrolase 32	3.1746	1.3239
AT2G37585	AT2G37585	Core-2/I-branching beta-1,6-N-acetylglucosaminyltransferase family protein	1.5303	1.4113
AT2G39930	ISA1	Isoamylase 1	1.7387	1.3003
AT2G42690	AT2G42690	Alpha/beta-Hydrolases superfamily protein	3.1516	1.6788
AT2G43100	IPMI2	Isopropylmalate isomerase 2	3.6365	1.3872
AT2G44050	COS1	6,7-dimethyl-8-ribityllumazine synthase / DMRL synthase / lumazine synthase / riboflavin synthase	1.5888	1.0189
AT2G46890	AT2G46890	3-oxo-5-alpha-steroid 4-dehydrogenase (DUF1295)	2.0266	1.7223
AT2G47880	AT2G47880	Glutaredoxin family protein	1.1372	2.2253
AT3G01510	LSF1	Like SEX4 1	1.0654	1.3862
AT3G02020	AK3	Aspartate kinase 3	3.1527	1.2199
AT3G02730	TRXF1	Thioredoxin F-type 1	1.8451	1.2369
AT3G03190	GSTF11	Glutathione S-transferase F11	3.9726	1.5562
AT3G03680	AT3G03680	C2 calcium/lipid-binding plant phosphoribosyltransferase family protein	1.0442	1.0004
AT3G03780	MS2	Methionine synthase 2	3.0541	1.5182
AT3G04940	CYSD1	Cysteine synthase D1	1.8234	1.4439
AT3G05750	TRM6	Serine-rich adhesin for platelets-like protein	1.0128	1.5826
AT3G07130	PAP15	Purple acid phosphatase 15	2.5508	2.395
AT3G07580	AT3G07580	hypothetical protein	2.961	2.3151
AT3G09260	PYK10	Glycosyl hydrolase superfamily protein	2.1032	1.7308
AT3G10570	CYP77A6	cytochrome P450, family 77, subfamily A, polypeptide 6	2.755	3.6891
AT3G13730	CYP90D1	cytochrome P450, family 90, subfamily D, polypeptide 1	2.2033	1.7679
AT3G20080	CYP705A15	cytochrome P450, family 705, subfamily A, polypeptide 15	1.4082	1.0649
AT3G48280	CYP71A25	cytochrome P450, family 71, subfamily A, polypeptide 25	1.072	2.1148
AT3G61880	CYP78A9	cytochrome p450 78a9	2.2731	2.7831
AT4G00360	CYP86A2	cytochrome P450, family 86, subfamily A, polypeptide 2	2.3208	1.2826
AT4G13770	CYP83A1	cytochrome P450, family 83, subfamily A, polypeptide 1	3.9246	1.7476
AT4G31500	CYP83B1	cytochrome P450, family 83, subfamily B, polypeptide 1	2.6828	1.7374
AT4G37400	CYP81F3	cytochrome P450, family 81, subfamily F, polypeptide 3	3.5929	1.818
AT4G37410	CYP81F4	cytochrome P450, family 81, subfamily F, polypeptide 4	2.3846	2.8238
AT5G07990	TT7	Cytochrome P450 superfamily protein	1.902	3.3532
AT5G52320	CYP96A4	cytochrome P450, family 96, subfamily A, polypeptide 4	1.6974	1.1205
AT1G16410	CYP79F1	cytochrome p450 79f1	3.8927	1.1184
AT1G26100	AT1G26100	Cytochrome b561/ferric reductase transmembrane protein family	3.0025	1.4284
AT1G57750	CYP96A15	cytochrome P450, family 96, subfamily A, polypeptide 15	3.2644	3.2777
AT1G78490	CYP708A3	cytochrome P450, family 708, subfamily A, polypeptide 3	1.7988	1.4914
AT2G22330	CYP79B3	cytochrome P450, family 79, subfamily B, polypeptide 3	3.0112	1.6089
AT2G26710	BAS1	Cytochrome P450 superfamily protein	1.2039	2.1789
AT2G29090	CYP707A2	cytochrome P450, family 707, subfamily A, polypeptide 2	1.0591	1.5068
AT2G34490	CYP710A2	cytochrome P450, family 710, subfamily A, polypeptide 2	2.1268	2.0833
AT2G45560	CYP76C1	cytochrome P450, family 76, subfamily C, polypeptide 1	1.3637	1.0531
AT3G14150	HAOX2	Aldolase-type TIM barrel family protein	1.5098	1.567
AT3G17070	AT3G17070	Peroxidase family protein	3.1113	2.9478
AT3G18660	PGSIP1	plant glycogenin-like starch initiation protein 1	1.8389	1.0742
AT3G18850	LPAT5	lysophosphatidyl acyltransferase 5	2.2628	2.0078
AT3G19000	AT3G19000	2-oxoglutarate (2OG) and Fe(II)-dependent oxygenase superfamily protein	1.0702	1.0153
AT3G19450	ATCAD4	GroES-like zinc-binding alcohol dehydrogenase family protein	2.6853	1.0135
AT3G19710	BCAT4	branched-chain aminotransferase4	4.145	1.8625
AT3G21770	AT3G21770	Peroxidase superfamily protein	1.1356	2.5189
AT3G24360	AT3G24360	ATP-dependent caseinolytic (Clp) protease/crotonase family protein	1.5407	3.5418
AT3G25530	GLYR1	glyoxylate reductase 1	1.6768	1.1255
AT3G25570	AT3G25570	Adenosylmethionine decarboxylase family protein	1.16	2.0932
AT3G25760	AOC1	allene oxide cyclase 1	2.9716	1.9362
AT3G25770	AOC2	allene oxide cyclase 2	2.9625	2.6879
AT3G26115	AT3G26115	Pyridoxal-5'-phosphate-dependent enzyme family protein	1.0369	1.0862
AT3G27400	AT3G27400	Pectin lyase-like superfamily protein	4.1409	1.809
AT3G43600	AAO2	aldehyde oxidase 2	1.2263	1.428
AT3G44860	FAMT	farnesoic acid carboxyl-O-methyltransferase	1.046	1.5583
AT3G44990	XTH31	xyloglucan endo-transglycosylase-related 8	3.0216	2.2167
AT3G46940	DUT1	DUTP-PYROPHOSPHATASE-LIKE 1	2.6869	1.434
AT3G47350	HSD2	hydroxysteroid dehydrogenase 2	1.6432	1.1328
AT3G48540	AT3G48540	Cytidine/deoxycytidylate deaminase family protein	2.193	2.5336
AT3G50760	GATL2	galacturonosyltransferase-like 2	1.6847	1.6365
AT3G51030	TRX1	thioredoxin H-type 1	1.3265	1.8515
AT3G52720	ACA1	alpha carbonic anhydrase 1	3.7697	3.7736
AT3G53260	PAL2	phenylalanine ammonia-lyase 2	1.1005	1.7763
AT3G54050	HCEF1	high cyclic electron flow 1	2.2711	1.5827
AT3G57070	AT3G57070	Glutaredoxin family protein	2.0316	1.0809
AT3G59010	PME61	pectin methylesterase 61	2.92	3.5531
AT3G60510	AT3G60510	ATP-dependent caseinolytic (Clp) protease/crotonase family protein	1.8634	1.1189
AT3G62960	AT3G62960	Thioredoxin superfamily protein	3.2436	3.4295
AT3G63140	CSP41A	chloroplast stem-loop binding protein of 41 kDa	2.1249	1.2518
AT3G63440	CKX6	cytokinin oxidase/dehydrogenase 6	1.4788	2.4355
AT4G03340	AT4G03340	Core-2/I-branching beta-1,6-N-acetylglucosaminyltransferase family protein	1.7451	2.4316
AT4G04610	APR1	APS reductase 1	2.5354	1.5787
AT4G21990	APR3	APS reductase 3	1.466	1.2352
AT4G04955	ALN	allantoinase	2.8123	3.0204
AT4G05090	AT4G05090	Inositol monophosphatase family protein	1.1086	1.5716
AT4G08870	ARGAH2	Arginase/deacetylase superfamily protein	2.5531	2.9039
AT4G12830	AT4G12830	alpha/beta-Hydrolases superfamily protein	2.2852	1.128
AT4G14440	HCD1	3-hydroxyacyl-CoA dehydratase 1	2.1059	1.407
AT4G15620	AT4G15620	Uncharacterized protein family (UPF0497)	1.5375	1.3778
AT4G17050	UGLYAH	ureidoglycine aminohydrolase	2.143	1.5681
AT4G17180	AT4G17180	O-Glycosyl hydrolases family 17 protein	1.1742	1.3837
AT4G17190	FPS2	farnesyl diphosphate synthase 2	1.7234	1.7801
AT4G18460	AT4G18460	D-Tyr-tRNA(Tyr) deacylase family protein	2.1438	1.2148
AT4G18930	AT4G18930	RNA ligase/cyclic nucleotide phosphodiesterase family protein	1.1767	1.3916
AT4G17360	AT4G17360	Formyl transferase	1.0782	1.0262
AT4G19170	NCED4	nine-cis-epoxycarotenoid dioxygenase 4	2.9519	2.9434
AT4G21760	BGLU47	beta-glucosidase 47	4.9398	1.0169
AT4G21960	PRXR1	Peroxidase superfamily protein	2.6008	2.6703
AT4G22300	SOBER1	carboxylesterase	1.8948	1.5888
AT4G22570	APT3	adenine phosphoribosyl transferase 3	2.2631	1.8841
AT4G22756	SMO1-2	sterol C4-methyl oxidase 1-2	2.1053	1.2727
AT4G24510	CER2	HXXXD-type acyl-transferase family protein	1.6227	1.6651
AT4G24670	TAR2	tryptophan aminotransferase related 2	2.4114	1.3993
AT4G24780	AT4G24780	Pectin lyase-like superfamily protein	4.0807	1.9759
AT4G25100	FSD1	Fe superoxide dismutase 1	1.7273	1.4353
AT4G25240	SKS1	SKU5 similar 1	2.2392	2.9304
AT4G25870	AT4G25870	Core-2/I-branching beta-1,6-N-acetylglucosaminyltransferase family protein	1.6832	1.0856
AT4G26520	FBA7	Aldolase superfamily protein	1.7972	1.6082
AT4G26790	AT4G26790	GDSL-like Lipase/Acylhydrolase superfamily protein	3.4204	1.716
AT4G29270	AT4G29270	HAD superfamily, subfamily IIIB acid phosphatase	3.1524	1.5963
AT4G29700	AT4G29700	Alkaline-phosphatase-like family protein	2.1654	2.5088
AT4G30270	XTH24	xyloglucan endotransglucosylase/hydrolase 24	3.2008	1.8418
AT4G31050	AT4G31050	Biotin/lipoate A/B protein ligase family	2.5842	1.2349
AT4G33220	PME44	pectin methylesterase 44	2.14	1.2752
AT4G35160	AT4G35160	O-methyltransferase family protein	7.1262	1.6114
AT4G35640	SERAT3;2	serine acetyltransferase 3;2	1.9833	1.4754
AT4G36250	ALDH3F1	aldehyde dehydrogenase 3F1	1.8674	1.1253
AT4G36430	AT4G36430	Peroxidase superfamily protein	1.2834	1.56
AT4G37000	ACD2	accelerated cell death 2 (ACD2)	1.1552	1.1878
AT4G37930	SHM1	serine transhydroxymethyltransferase 1	1.494	1.4109
AT4G38420	sks9	SKU5 similar 9	2.399	1.5524
AT4G38970	FBA2	fructose-bisphosphate aldolase 2	2.1069	1.8794
AT4G39330	CAD9	cinnamyl alcohol dehydrogenase 9	2.1468	1.2686
AT4G39970	AT4G39970	Haloacid dehalogenase-like hydrolase (HAD) superfamily protein	2.1799	1.0075
AT5G01190	LAC10	laccase 10	4.0227	2.3245
AT5G01320	AT5G01320	Thiamine pyrophosphate dependent pyruvate decarboxylase family protein	4.0027	1.5348
AT5G02410	ALG10	DIE2/ALG10 family	1.4712	1.199
AT5G04140	GLU1	glutamate synthase 1	1.1226	1.0667
AT5G05270	CHIL	Chalcone-flavanone isomerase family protein	1.483	3.0923
AT5G05390	LAC12	laccase 12	3.5827	1.8032
AT5G06570	AT5G06570	alpha/beta-Hydrolases superfamily protein	5.5642	3.6786
AT5G06720	PA2	peroxidase 2	2.0064	1.7144
AT5G07460	PMSR2	peptidemethionine sulfoxide reductase 2	3.0409	2.0527
AT5G07720	XXT3	Galactosyl transferase GMA12/MNN10 family protein	1.6069	1.3718
AT5G09300	AT5G09300	Thiamin diphosphate-binding fold (THDP-binding) superfamily protein	2.3124	1.3162
AT5G10170	MIPS3	myo-inositol-1-phosphate synthase 3	2.494	1.8369
AT5G10240	ASN3	asparagine synthetase 3	1.6414	1.6911
AT5G11610	AT5G11610	Exostosin family protein	2.5346	1.5088
AT5G11930	AT5G11930	Thioredoxin superfamily protein	3.5437	2.8369
AT5G15530	BCCP2	biotin carboxyl carrier protein 2	1.6328	1.8564
AT5G16080	CXE17	carboxyesterase 17	2.7124	1.6141
AT5G16570	GLN1;4	glutamine synthetase 1;4	3.0355	2.5647
AT5G16710	DHAR3	dehydroascorbate reductase 1	1.1623	1.2334
AT5G19470	NUDT24	nudix hydrolase homolog 24	4.7356	5.0663
AT5G21100	AT5G21100	Plant L-ascorbate oxidase	2.6162	1.6994
AT5G21430	NdhU	Chaperone DnaJ-domain superfamily protein	1.8113	2.2057
AT5G21482	CKX7	cytokinin oxidase 7	1.7863	2.4309
AT5G22490	AT5G22490	O-acyltransferase (WSD1-like) family protein	7.875	3.5755
AT5G23010	MAM1	methylthioalkylmalate synthase 1	3.3414	1.3641
AT5G24420	PGL5	6-phosphogluconolactonase 5	1.8598	1.0545
AT5G27450	MK	mevalonate kinase	1.3674	1.3994
AT5G28020	CYSD2	cysteine synthase D2	3.5722	1.5828
AT5G28030	DES1	L-cysteine desulfhydrase 1	2.7486	1.0763
AT5G33370	AT5G33370	GDSL-like Lipase/Acylhydrolase superfamily protein	4.6583	1.6402
AT5G36700	PGLP1	2-phosphoglycolate phosphatase 1	3.6988	4.612
AT5G37940	AT5G37940	Zinc-binding dehydrogenase family protein	4.4585	2.8018
AT5G38000	AT5G38000	Zinc-binding dehydrogenase family protein	4.4064	4.364
AT5G38520	AT5G38520	alpha/beta-Hydrolases superfamily protein	1.5925	1.2968
AT5G41870	AT5G41870	Pectin lyase-like superfamily protein	1.517	1.0625
AT5G42180	PER64	Peroxidase superfamily protein	7.2901	5.0705
AT5G42250	AT5G42250	Zinc-binding alcohol dehydrogenase family protein	3.0969	1.1772
AT5G44550	AT5G44550	Uncharacterized protein family (UPF0497)	1.3907	1.5212
AT5G47240	NUDT8	nudix hydrolase homolog 8	1.5192	1.6279
AT5G48880	KAT5	peroxisomal 3-keto-acyl-CoA thiolase 2	2.0619	2.052
AT5G49215	AT5G49215	Pectin lyase-like superfamily protein	2.6429	1.4821
AT5G50950	FUM2	FUMARASE 2	1.1489	1.5175
AT5G54690	GAUT12	galacturonosyltransferase 12	1.8649	1.7294
AT5G54770	THI1	thiazole biosynthetic enzyme, chloroplast (ARA6) (THI1) (THI4)	1.8986	1.6966
AT5G57590	BIO1	adenosylmethionine-8-amino-7-oxononanoate transaminase	1.9892	4.5008
AT5G58390	AT5G58390	Peroxidase superfamily protein	1.657	2.0224
AT5G58480	AT5G58480	O-Glycosyl hydrolases family 17 protein	3.1181	2.2625
AT5G62840	AT5G62840	Phosphoglycerate mutase family protein	1.2853	1.2491
AT5G64000	SAL2	Inositol monophosphatase family protein	3.3319	1.6498
AT5G64120	AT5G64120	Peroxidase superfamily protein	2.5242	1.6539
DNA metabolism protein (PC00009)
AT3G20820	AT3G20820	Leucine-rich repeat (LRR) family protein	1.2556	1.6201
AT2G31320	PARP1	poly(ADP-ribose) polymerase 2	1.3409	1.8372
AT2G17710	AT2G17710	Big1	1.6501	1.4459
AT4G29910	ORC5	origin recognition complex protein 5	2.1274	1.63
AT2G44580	AT2G44580	zinc ion binding protein	1.8413	3.8726
AT4G19020	CMT2	chromomethylase 2	2.454	1.5655
RNA metabolism protein (PC00031)
AT3G63110	IPT3	isopentenyltransferase 3	3.4018	1.5027
AT2G25640	AT2G25640	SPOC domain / Transcription elongation factor S-II protein	2.4137	3.6123
AT1G09660	AT1G09660	RNA-binding KH domain-containing protein	1.426	1.4392
AT4G30330	AT4G30330	Small nuclear ribonucleoprotein family protein	1.7035	1.0263
AT3G62050	AT3G62050	Putative endonuclease or glycosyl hydrolase	2.6397	1.7314
AT3G56330	AT3G56330	N2,N2-dimethylguanosine tRNA methyltransferase	1.5799	1.9097
AT1G60230	AT1G60230	Radical SAM superfamily protein	1.6204	1.3067
AT3G44260	CAF1a	Polynucleotidyl transferase, ribonuclease H-like superfamily protein	3.0907	1.4201
AT3G16200	AT3G16200	DNA-directed RNA polymerase subunit beta	1.5511	1.0896
AT5G51080	AT5G51080	RNase H family protein	1.3321	1.0874
AT3G63450	AT3G63450	RNA-binding (RRM/RBD/RNP motifs) family protein	1.9331	1.8282
AT3G18090	NRPD2B	nuclear RNA polymerase D2B	3.5953	3.4021
AT4G21770	AT4G21770	Pseudouridine synthase family protein	1.43	1.2592
AT2G21530	AT2G21530	SMAD/FHA domain-containing protein	1.5023	1.4115
Calcium-binding protein (PC00060
AT5G65020	ANNAT2	Annexin 2	1.3325	1.0654
AT2G38750	ANNAT4	Annexin 4	1.4721	2.5563
AT3G10190	AT3G10190	Calcium-binding EF-hand family protein	1.7859	2.2207
Cell adhesion molecule (PC00069)
AT5G03170	FLA11	FASCICLIN-like arabinogalactan-protein 11	2.5246	2.0075
AT5G55730	FLA1	FASCICLIN-like arabinogalactan 1	2.9371	1.3754
AT5G60490	FLA12	FASCICLIN-like arabinogalactan-protein 12	5.9038	4.0109
Chaperone (PC00072)
AT4G24190	SHD	Chaperone protein htpG family protein	1.692	1.3964
AT1G08450	CRT3	calreticulin 3	1.5644	1.0888
AT2G40130	AT2G40130	Double Clp-N motif-containing P-loop nucleoside triphosphate hydrolases superfamily protein	2.4032	2.1594
AT1G56340	CRT1a	calreticulin 1a	2.0559	1.0092
AT2G15790	SQN	peptidyl-prolyl cis-trans isomerase / cyclophilin-40 (CYP40) / rotamase	2.0332	1.2977
AT1G06460	ACD32.1	alpha-crystallin domain 32.1	1.5834	1.4331
AT5G13120	Pnsl5	cyclophilin 20-2	1.2346	1.2384
AT1G09210	CRT1b	calreticulin 1b	2.2602	1.1639
AT3G60740	TTN1	ARM repeat superfamily protein	1.0839	1.8121
AT3G10060	AT3G10060	FKBP-like peptidyl-prolyl cis-trans isomerase family protein	1.9338	1.2554
Chromatin/chromatin-binding, or -regulatory protein (PC00077)
AT1G54690	GAMMA-H2AX	gamma histone	2.2137	1.6238
AT3G45980	HTB9	Histone superfamily protein	1.457	1.0427
AT1G19330	AT1G19330	histone deacetylase complex subunit	1.2046	1.6264
AT3G48600	AT3G48600	SWIB complex BAF60b domain-containing protein	1.4673	1.1078
AT1G45248	AT1G45248	Nucleolar histone methyltransferase-related protein	1.6127	1.1124
AT1G65470	FAS1	chromatin assembly factor-1 (FASCIATA1) (FAS1)	2.2325	1.1645
AT3G45930	AT3G45930	Histone superfamily protein	1.584	1.1205
AT3G46580	MBD5	methyl-CPG-binding domain protein 5	1.8768	1.7729
AT1G02290	AT1G02290	hypothetical protein	2.0169	1.2597
Cytoskeletal protein (PC00085)
AT1G18550	AT1G18550	ATP binding microtubule motor family protein	3.3799	2.8929
AT3G02930	AT3G02930	weak chloroplast movement under blue light protein (DUF827)	1.824	1.2731
AT2G34150	AT2G34150	SCAR family protein	2.5718	2.5611
AT1G12430	ARK3	armadillo repeat kinesin 3	1.8581	1.1732
AT1G80260	EMB1427	Spc97 / Spc98 family of spindle pole body (SBP) component	1.4027	1.3219
AT2G37420	AT2G37420	ATP binding microtubule motor family protein	1.1877	1.5447
AT5G16730	AT5G16730	weak chloroplast movement under blue light protein (DUF827)	1.3326	1.1113
AT2G01910	ATMAP65-6	Microtubule associated protein (MAP65/ASE1) family protein	1.3807	1.2201
AT5G12250	TUB6	beta-6 tubulin	2.0849	1.5854
AT4G15930	AT4G15930	Dynein light chain type 1 family protein	1.705	1.2972
AT5G23860	TUB8	tubulin beta 8	2.9478	2.1433
AT5G48460	AT5G48460	Actin binding Calponin homology (CH) domain-containing protein	3.5148	1.0889
Defense/immunity protein (PC00090)
AT4G22212	AT4G22212	defensin-like protein	3.2469	3.6396
AT1G12280	SUMM2	LRR and NB-ARC domains-containing disease resistance protein	1.2327	1.0424
AT4G14040	SBP2	selenium-binding protein 2	3.0325	1.5452
AT1G62630	AT1G62630	Disease resistance protein (CC-NBS-LRR class) family	4.443	1.9878
AT5G66590	AT5G66590	CAP (Cysteine-rich secretory proteins, Antigen 5, and Pathogenesis-related 1 protein) superfamily protein	1.3547	1.7426
Extracellular matrix protein (PC00102)
AT1G30900	VSR6	VACUOLAR SORTING RECEPTOR 6	2.1198	2.1586
AT2G43150	AT2G43150	Proline-rich extensin-like family protein	1.149	1.5826
Gene-specific transcriptional regulator (PC00264)
AT1G01380	ETC1	Homeodomain-like superfamily protein	2.0211	1.574
AT1G24260	SEP3	K-box region and MADS-box transcription factor family protein	1.2455	1.54
AT1G26945	KDR	basic helix-loop-helix (bHLH) DNA-binding superfamily protein	1.5554	1.63
AT1G26960	AtHB23	homeobox protein 23	1.5875	1.0633
AT1G56650	PAP1	production of anthocyanin pigment 1	2.4363	3.983
AT1G64625	AT1G64625	Serine/threonine-protein kinase WNK (With No Lysine)-like protein	1.5899	2.7829
AT1G68840	RAV2	related to ABI3/VP1 2	3.132	1.5614
AT1G70270	AT1G70270	transcription factor	6.7292	3.8737
AT1G74930	ORA47	Integrase-type DNA-binding superfamily protein	5.8423	2.438
AT1G75250	RL6	RAD-like 6	1.8937	2.7227
AT1G71030	MYBL2	MYB-like 2	1.4126	1.5454
AT4G38620	MYB4	MYB domain protein 4	2.1068	1.2639
AT3G12820	MYB10	MYB domain protein 10	2.8286	2.6921
AT5G61420	MYB28	MYB domain protein 28	2.0176	1.003
AT5G07690	MYB29	MYB domain protein 29	2.9525	1.8691
AT1G74650	MYB31	MYB domain protein 31	2.8164	1.1336
AT5G60890	MYB34	MYB domain protein 34	2.3017	1.2219
AT1G18710	MYB47	MYB domain protein 47	1.7377	1.9478
AT3G46130	MYB48	MYB domain protein 48	1.7593	1.4108
AT1G18570	MYB51	MYB domain protein 51	1.7503	1.7608
AT5G59780	MYB59	MYB domain protein 59	3.1592	2.5737
AT1G74430	MYB95	MYB domain protein 95	1.969	1.7539
AT2G18328	RL4	RAD-like 4	3.6536	2.6891
AT2G21650	MEE3	Homeodomain-like superfamily protein	4.6207	1.4124
AT2G22540	SVP	K-box region and MADS-box transcription factor family protein	1.2281	1.2468
AT2G22770	NAI1	Basic Helix-Loop-Helix (bHLH) DNA-binding superfamily protein	1.9553	2.6035
AT2G35700	ERF38	ERF family protein 38	4.0632	3.3392
AT2G37260	TTG2	WRKY family transcription factor family protein	1.1585	2.0452
AT2G43010	PIF4	Phytochrome interacting factor 4	1.8305	1.6724
AT2G44745	WRKY12	WRKY family transcription factor	1.561	1.2169
AT2G44940	AT2G44940	Integrase-type DNA-binding superfamily protein	2.5653	2.3481
AT2G46870	NGA1	AP2/B3-like transcriptional factor family protein	1.6255	1.7369
AT3G53310	AT3G53310	AP2/B3-like transcriptional factor family protein	2.4272	2.2684
AT3G54810	BME3	Plant-specific GATA-type zinc finger transcription factor family protein	2.7423	1.0419
AT3G58850	PAR2	phy rapidly regulated 2	2.4204	1.4301
AT4G00730	ANL2	Homeobox-leucine zipper family protein / lipid-binding START domain-containing protein	2.4636	1.2393
AT5G65310	HB5	homeobox protein 5	2.3481	1.1223
AT4G17490	ERF6	ethylene responsive element binding factor 6	4.8657	2.6787
AT4G23810	WRKY53	WRKY family transcription factor	3.358	2.0525
AT4G35900	FD	Basic-leucine zipper (bZIP) transcription factor family protein	2.6453	2.3637
AT4G36920	AP2	Integrase-type DNA-binding superfamily protein	1.6229	1.5791
AT5G06510	NF-YA10	nuclear factor Y, subunit A10	2.7472	2.7265
AT5G09460	AT5G09460	transcription factor bHLH143	2.57	1.2511
AT5G11590	TINY2	Integrase-type DNA-binding superfamily protein	3.772	3.2397
AT5G15830	bZIP3	basic leucine-zipper 3	2.9599	2.5922
AT5G17420	IRX3	Cellulose synthase family protein	1.8751	1.7087
AT5G25390	SHN3	Integrase-type DNA-binding superfamily protein	2.0639	1.9909
AT5G38800	bZIP43	basic leucine-zipper 43	5.9514	3.9997
AT5G42630	ATS	Homeodomain-like superfamily protein	5.6702	3.2867
AT5G44030	CESA4	cellulose synthase A4	2.1444	1.2699
AT5G51190	AT5G51190	Integrase-type DNA-binding superfamily protein	4.067	1.5173
AT5G52930	AT5G52930	hypothetical protein (DUF295)	1.6989	3.5036
AT5G53200	TRY	Homeodomain-like superfamily protein	2.7113	1.267
AT5G56840	AT5G56840	myb-like transcription factor family protein	6.045	2.2539
AT5G60142	AT5G60142	AP2/B3-like transcriptional factor family protein	2.5103	2.7529
Membrane traffic protein (PC00150)
AT5G41600	BTI3	VIRB2-interacting protein 3	1.8176	2.2315
AT1G30280	AT1G30280	Chaperone DnaJ-domain superfamily protein	1.9075	2.1771
AT1G19950	HVA22H	HVA22-like protein H (ATHVA22H)	3.4778	1.4864
AT3G18260	AT3G18260	Reticulon family protein	1.1254	1.3914
AT2G40316	AT2G40316	autophagy-like protein	1.1306	1.3769
AT2G35190	NPSN11	Putative plant snare 11	1.9843	1.1977
Protein Modifying Enzyme (PC00260)
AT1G01740	BSK4	kinase with tetratricopeptide repeat domain-containing protein	3.0189	1.8596
AT1G01900	SBTI1.1	subtilase family protein	2.1086	1.6853
AT1G24140	AT1G24140	Matrixin family protein	1.7133	1.1774
AT1G28110	SCPL45	serine carboxypeptidase-like 45	2.9048	1.6389
AT1G29600	AT1G29600	Zinc finger C-x8-C-x5-C-x3-H type family protein	5.3769	2.3789
AT1G34750	AT1G34750	Protein phosphatase 2C family protein	1.1743	1.579
AT1G54450	AT1G54450	Calcium-binding EF-hand family protein	1.4145	1.8483
AT1G66180	AT1G66180	Eukaryotic aspartyl protease family protein	2.2094	2.0061
AT1G73660	AT1G73660	protein tyrosine kinase family protein	1.5205	1.3624
AT1G75440	UBC16	ubiquitin-conjugating enzyme 16	1.9347	1.4682
AT1G78770	APC6	anaphase promoting complex 6	1.7061	3.4494
AT1G80690	AT1G80690	PPPDE putative thiol peptidase family protein	2.4211	1.8025
AT2G22920	SCPL12	serine carboxypeptidase-like 12	3.0174	3.0118
AT2G23010	SCPL9	serine carboxypeptidase-like 9	1.7482	1.5545
AT2G27420	AT2G27420	Cysteine proteinases superfamily protein	4.7808	2.8938
AT2G27920	SCPL51	serine carboxypeptidase-like 51	1.4236	1.6045
AT2G35780	scpl26	serine carboxypeptidase-like 26	1.853	1.5205
AT2G40120	AT2G40120	Protein kinase superfamily protein	2.3158	2.2946
AT3G01690	AT3G01690	alpha/beta-Hydrolases superfamily protein	1.3169	1.1304
AT3G06140	LUL4	RING/U-box superfamily protein	2.2806	1.3894
AT3G06300	P4H2	P4H	1.4092	1.5136
AT3G07990	SCPL27	serine carboxypeptidase-like 27	2.4946	1.4387
AT3G14240	AT3G14240	Subtilase family protein	2.2959	1.2037
AT3G15710	AT3G15710	Peptidase S24/S26A/S26B/S26C family protein	1.0618	1.1662
AT3G16150	ASPGB1	N-terminal nucleophile aminohydrolases (Ntn hydrolases) superfamily protein	1.9641	3.6125
AT3G18490	ASPG1	Eukaryotic aspartyl protease family protein	2.4748	1.7752
AT3G19400	AT3G19400	Cysteine proteinases superfamily protein	2.6601	1.7114
AT3G20015	AT3G20015	Eukaryotic aspartyl protease family protein	3.5007	2.2294
AT3G45310	AT3G45310	Cysteine proteinases superfamily protein	1.7681	1.09
AT3G54600	DJ1F	Class I glutamine amidotransferase-like superfamily protein	3.7445	1.4956
AT3G61820	AT3G61820	Eukaryotic aspartyl protease family protein	2.8008	1.643
AT4G02680	EOL1	ETO1-like 1	1.4604	1.362
AT4G03415	PP2C52	Protein phosphatase 2C family protein	1.3752	1.1932
AT4G11320	AT4G11320	Papain family cysteine protease	1.2909	1.9756
AT4G21650	AT4G21650	Subtilase family protein	1.5509	2.3631
AT4G25600	AT4G25600	Oxoglutarate/iron-dependent oxygenase	1.7872	1.0293
AT4G30020	AT4G30020	PA-domain containing subtilase family protein	2.3922	1.0094
AT4G30400	AT4G30400	RING/U-box superfamily protein	1.6935	1.6262
AT4G30610	BRS1	alpha/beta-Hydrolases superfamily protein	3.5269	1.209
AT4G34980	SLP2	subtilisin-like serine protease 2	2.8225	1.5823
AT4G35880	AT4G35880	Eukaryotic aspartyl protease family protein	1.2803	1.1434
AT4G38650	AT4G38650	Glycosyl hydrolase family 10 protein	2.1366	3.733
AT5G02190	PCS1	Eukaryotic aspartyl protease family protein	2.5487	1.9394
AT5G02760	AT5G02760	Protein phosphatase 2C family protein	1.8486	1.2327
AT5G10760	AT5G10760	Eukaryotic aspartyl protease family protein	2.3337	4.0709
AT5G10770	AT5G10770	Eukaryotic aspartyl protease family protein	3.135	1.7751
AT5G11790	NDL2	N-MYC downregulated-like 2	1.626	1.723
AT5G21950	AT5G21950	alpha/beta-Hydrolases superfamily protein	1.576	1.7907
AT5G23060	CaS	calcium sensing receptor	3.3907	1.8018
AT5G41060	AT5G41060	DHHC-type zinc finger family protein	2.9179	1.9519
AT5G41900	AT5G41900	alpha/beta-Hydrolases superfamily protein	3.1949	1.8559
AT5G45650	AT5G45650	subtilase family protein	1.8887	1.0346
AT5G58520	AT5G58520	Protein kinase superfamily protein	2.3502	2.1888
AT5G58580	ATL63	TOXICOS EN LEVADURA 63	1.2448	1.7879
AT5G59130	AT5G59130	Subtilase family protein	1.5919	1.9991
AT5G61950	AT5G61950	Ubiquitin carboxyl-terminal hydrolase-related protein	3.3515	3.036
AT5G63650	SNRK2.5	SNF1-related protein kinase 2.5	1.5939	3.3046
Protein-binding activity modulator (PC00095)
AT3G16100	RABG3c	RAB GTPase homolog G3C	1.5572	1.6388
AT3G09550	AT3G09550	Ankyrin repeat family protein	2.7484	1.4566
AT2G37380	MAKR3	membrane-associated kinase regulator	3.9117	1.5561
AT3G48040	ROP10	RHO-related protein from plants 10	2.1678	1.0777
AT1G03160	FZL	FZO-like protein	1.4305	1.3425
AT4G15810	AT4G15810	P-loop containing nucleoside triphosphate hydrolases superfamily protein	1.7709	2.1684
AT3G50070	CYCD3;3	CYCLIN D3;3	2.8888	2.7159
AT5G62630	HIPL2	hipl2 protein precursor	1.7036	1.4406
AT1G73330	DR4	drought-repressed 4	1.208	2.941
AT5G04470	SIM	cyclin-dependent protein kinase inhibitor	2.8138	1.4273
AT3G58800	AT3G58800	secretion-regulating guanine nucleotide exchange factor	1.0797	1.1172
AT1G70210	CYCD1;1	CYCLIN D1;1	1.7256	1.2445
AT1G72060	AT1G72060	serine-type endopeptidase inhibitor	1.606	1.3081
AT1G73640	RABA6a	RAB GTPase homolog A6A	2.8148	2.1226
AT4G14365	XBAT34	hypothetical protein	1.7418	1.7951
AT2G28870	AT2G28870	cyclin-dependent kinase inhibitor SMR1-like protein	2.4991	1.3318
AT5G54710	AT5G54710	Ankyrin repeat family protein	1.5702	1.4088
AT3G27630	AT3G27630	cyclin-dependent kinase inhibitor SMR3-like protein	3.5934	2.1443
Scaffold/adaptor protein (PC00226)
AT5G46700	TRN2	Tetraspanin family protein	2.4346	1.9987
AT2G42580	TTL3	tetratricopetide-repeat thioredoxin-like 3	1.6936	1.1203
AT5G40450	AT5G40450	A-kinase anchor-like protein	1.9385	1.3688
AT1G10340	AT1G10340	Ankyrin repeat family protein	3.5882	3.9764
AT2G19580	TET2	tetraspanin2	1.4642	1.3266
AT2G24600	AT2G24600	Ankyrin repeat family protein	1.537	1.5306
AT3G45600	TET3	tetraspanin3	1.192	1.2526
Transfer/carrier protein (PC00219)
AT1G54580	ACP2	Acyl carrier protein 2	1.4109	1.343
Translational protein (PC00263)
AT1G69440	AGO7	Argonaute family protein	2.1614	2.2371
AT5G39800	AT5G39800	Mitochondrial ribosomal protein L27	1.7771	1.1185
AT5G12950	AT5G12950	proline-tRNA ligase (DUF1680)	1.6549	1.1027
AT1G62750	SCO1	Translation elongation factor EFG/EF2 protein	2.0557	1.2622
AT5G11750	AT5G11750	Ribosomal protein L19 family protein	2.083	1.1387
AT5G27330	AT5G27330	Prefoldin chaperone subunit family protein	1.8728	1.3346
AT5G40080	AT5G40080	Mitochondrial ribosomal protein L27	2.0168	1.1088
Transmembrane signal receptor (PC00197
AT1G05200	GLR3.4	Glutamate receptor 3.4	1.9827	1.5995
AT1G10850	AT1G10850	Leucine-rich repeat protein kinase family protein	1.5817	2.2437
AT1G16260	AT1G16260	Wall-associated kinase family protein	1.9401	1.7639
AT1G52290	PERK15	Protein kinase superfamily protein	2.1515	1.3868
AT1G60800	NIK3	NSP-interacting kinase 3	1.7617	1.0766
AT1G61430	AT1G61430	S-locus lectin protein kinase family protein	2.1961	2.0636
AT1G72480	AT1G72480	Lung seven transmembrane receptor family protein	1.8944	1.9231
AT1G79620	AT1G79620	Leucine-rich repeat protein kinase family protein	2.3121	3.2905
AT2G01070	AT2G01070	Lung seven transmembrane receptor family protein	1.5433	1.0115
AT2G17260	GLR2	Glutamate receptor 2	2.6764	4.1483
AT2G17820	HK1	Histidine kinase 1	1.6269	1.2648
AT2G36570	AT2G36570	Leucine-rich repeat protein kinase family protein	2.3901	2.1746
AT3G01840	LYK2	Protein kinase superfamily protein	3.2681	3.7983
AT3G45860	CRK4	Cysteine-rich RLK (RECEPTOR-like protein kinase) 4	2.3137	1.3324
AT3G51480	GLR3.6	Glutamate receptor 3.6	1.494	2.1523
AT4G00970	CRK41	Cysteine-rich RLK (RECEPTOR-like protein kinase) 41	1.8831	1.739
AT4G23140	CRK6	Cysteine-rich RLK (RECEPTOR-like protein kinase) 6	2.7583	3.5708
AT4G23260	CRK18	Cysteine-rich RLK (RECEPTOR-like protein kinase) 18	1.3557	1.2753
AT4G30520	SARK	Leucine-rich repeat protein kinase family protein	1.7539	1.3482
AT4G36180	AT4G36180	Leucine-rich receptor-like protein kinase family protein	1.3733	1.1653
AT5G01890	AT5G01890	Leucine-rich receptor-like protein kinase family protein	2.1426	1.4531
AT5G23400	AT5G23400	Leucine-rich repeat (LRR) family protein	3.1519	1.3609
AT5G63410	AT5G63410	Leucine-rich repeat protein kinase family protein	2.7755	1.978
AT5G65710	HSL2	HAESA-like 2	2.5706	1.5525
Transporter (PC00227)
AT5G46110	APE2	Glucose-6-phosphate/phosphate translocator-like protein	1.8293	1.3613
AT1G03000	PEX6	Peroxin 6	1.7679	1.4108
AT1G01790	KEA1	K+ efflux antiporter 1	1.3371	1.2069
AT1G10130	ECA3	Endoplasmic reticulum-type calcium-transporting ATPase 3	1.0543	1.1356
AT1G12940	NRT2.5	Nitrate transporter2.5	4.7956	4.3597
AT1G15150	AT1G15150	MATE efflux family protein	4.9423	4.1697
AT1G25500	AT1G25500	Plasma-membrane choline transporter family protein	1.6713	1.4474
AT1G64780	AMT1;2	Ammonium transporter 1;2	3.1793	3.7774
AT1G18880	NRT1.9	Major facilitator superfamily protein	3.3807	2.8389
AT1G68600	AT1G68600	Aluminum activated malate transporter family protein	3.1332	1.1553
AT1G77210	STP14	Sugar transporter 14	2.5864	1.1804
AT2G04032	ZIP7	Zinc transporter 7 precursor	3.609	2.5134
AT2G27810	NAT12	Nucleobase-ascorbate transporter 12	1.8634	1.1542
AT2G28315	AT2G28315	Nucleotide/sugar transporter family protein	2.523	2.0166
AT2G47160	BOR1	HCO3- transporter family	2.2306	1.9667
AT3G02050	KUP3	K+ uptake transporter 3	2.3795	2.279
AT3G12520	SULTR4;2	sulfate transporter 4;2	1.0777	1.4258
AT3G15380	AT3G15380	Plasma-membrane choline transporter family protein	1.284	1.0841
AT3G25190	AT3G25190	Vacuolar iron transporter (VIT) family protein	2.7671	3.0471
AT3G46900	COPT2	copper transporter 2	4.349	3.7485
AT1G31770	ABCG14	ATP-binding cassette 14	1.0665	2.1795
AT1G32080	LrgB	membrane protein	1.6467	1.1286
AT1G52870	AT1G52870	Peroxisomal membrane 22 kDa (Mpv17/PMP22) family protein	1.1788	1.1214
AT1G53390	ABCG24	P-loop containing nucleoside triphosphate hydrolases superfamily protein	1.1891	1.4114
AT1G67940	ABCI17	non-intrinsic ABC protein 3	1.4665	1.2098
AT1G71880	SUC1	sucrose-proton symporter 1	2.0712	1.1223
AT1G72140	AT1G72140	Major facilitator superfamily protein	2.2664	5.6418
AT2G26900	BASS2	Sodium Bile acid symporter family	1.9935	1.1394
AT2G37900	AT2G37900	Major facilitator superfamily protein	1.9854	1.6547
AT2G39450	MTP11	Cation efflux family protein	2.1753	1.4934
AT2G46440	CNGC11	cyclic nucleotide-gated channels	1.6411	1.4149
AT3G01550	PPT2	phosphoenolpyruvate (pep)/phosphate translocator 2	3.0029	1.1853
AT3G13650	AT3G13650	Disease resistance-responsive (dirigent-like protein) family protein	1.2598	1.1096
AT3G17650	YSL5	YELLOW STRIPE like 5	1.5382	1.1918
AT3G55110	ABCG18	ABC-2 type transporter family protein	2.621	2.1766
AT3G55130	ABCG19	white-brown complex homolog 19	2.1143	1.2206
AT3G56200	AT3G56200	Transmembrane amino acid transporter family protein	1.2903	1.1934
AT3G62270	AT3G62270	HCO3- transporter family	1.802	1.5146
AT4G09810	AT4G09810	Nucleotide-sugar transporter family protein	1.2803	1.4756
AT4G22790	AT4G22790	MATE efflux family protein	1.7662	2.1184
AT4G23030	AT4G23030	MATE efflux family protein	4.3459	3.0873
AT4G27860	MEB1	vacuolar iron transporter (VIT) family protein	1.7385	2.2039
AT4G38700	AT4G38700	Disease resistance-responsive (dirigent-like protein) family protein	1.8038	3.0471
AT5G10180	SULTR2;1	slufate transporter 2;1	1.8146	2.183
AT5G65683	WAVH2	Zinc finger (C3HC4-type RING finger) family protein	4.1481	1.9505
Viral or transposable element protein (PC00237)
AT3G49250	DMS3	Defective in meristem silencing 3	1.5003	2.2421
Others
AT5G51950	AT5G51950	Glucose-methanol-choline (GMC) oxidoreductase family protein	3.8833	3.4525
AT1G14190	AT1G14190	Glucose-methanol-choline (GMC) oxidoreductase family protein	3.4932	2.5126
AT5G58960	GIL1	glucose-6-phosphate isomerase, putative (DUF641)	1.5054	1.5995
AT1G32900	GBSS1	UDP-Glycosyltransferase superfamily protein	1.1952	2.4561
AT3G03250	UGP1	UDP-GLUCOSE PYROPHOSPHORYLASE 1	1.4352	1.1456
AT1G02370	AT1G02370	Tetratricopeptide repeat (TPR)-like superfamily protein	1.667	1.057
AT1G03130	PSAD-2	photosystem I subunit D-2	2.4683	1.3464
AT1G03170	FAF2	FANTASTIC four-like protein (DUF3049)	3.1004	3.4522
AT1G03630	POR C	protochlorophyllide oxidoreductase C	2.3047	1.1709
AT1G03820	AT1G03820	E6-like protein	4.705	3.743
AT1G04770	AT1G04770	Tetratricopeptide repeat (TPR)-like superfamily protein	2.2807	1.5516
AT1G05370	AT1G05370	Sec14p-like phosphatidylinositol transfer family protein	2.2212	2.1373
AT1G06980	AT1G06980	6,7-dimethyl-8-ribityllumazine synthase	1.5225	1.1764
AT2G46640	AT2G46640	NAD-dependent protein deacetylase HST1-like protein	3.2291	2.1323
AT4G15765	AT4G15765	FAD/NAD(P)-binding oxidoreductase family protein	1.7906	1.1334
AT5G43750	PnsB5	NAD(P)H dehydrogenase 18	2.177	1.1592
AT1G20020	FNR2	ferredoxin-NADP[+]-oxidoreductase 2	1.6638	1.0331
AT5G39210	CRR7	chlororespiratory reduction 7	3.1629	1.4762
AT1G64770	PnsB2	NDH-dependent cyclic electron flow 1	2.3663	1.1118
AT1G20840	TMT1	tonoplast monosaccharide transporter1	2.1056	1.4108
AT1G43650	UMAMIT22	nodulin MtN21 /EamA-like transporter family protein	1.8482	1.6593
AT1G47670	AT1G47670	Transmembrane amino acid transporter family protein	2.7194	1.4818
AT1G49000	AT1G49000	transmembrane protein	2.0785	1.6962
AT1G49470	AT1G49470	transmembrane epididymal protein (DUF716)	1.397	1.3228
AT1G50732	AT1G50732	transmembrane protein	3.0405	1.6323
AT1G65230	AT1G65230	transmembrane protein, putative (DUF2358)	2.0789	1.7987
AT1G65486	AT1G65486	transmembrane protein	4.6409	2.0146
AT1G65490	AT1G65490	transmembrane protein	3.428	1.6089
AT1G65845	AT1G65845	transmembrane protein	2.9706	3.7195
AT2G21185	AT2G21185	transmembrane protein	1.3799	1.1678
AT1G70260	UMAMIT36	nodulin MtN21 /EamA-like transporter family protein	2.9256	3.0301
AT2G28410	AT2G28410	transmembrane protein	2.5019	3.7312
AT2G37180	RD28	Aquaporin-like superfamily protein	2.7454	2.6585
AT2G38120	AUX1	Transmembrane amino acid transporter family protein	2.5853	1.1576
AT2G37300	ABCI16	transmembrane protein	1.5008	2.0086
AT2G37460	UMAMIT12	nodulin MtN21 /EamA-like transporter family protein	2.7431	1.0059
AT2G47360	AT2G47360	transmembrane protein	1.7901	4.9471
AT3G06130	AT3G06130	Heavy metal transport/detoxification superfamily protein	1.3506	1.753
AT3G26460	AT3G26460	Polyketide cyclase/dehydrase and lipid transport superfamily protein	2.6472	2.5067
AT3G28070	UMAMIT46	nodulin MtN21 /EamA-like transporter family protein	2.5024	1.7117
AT3G28080	UMAMIT47	nodulin MtN21 /EamA-like transporter family protein	4.4011	1.6774
AT3G28130	UMAMIT44	nodulin MtN21 /EamA-like transporter family protein	2.034	1.181
AT3G28960	AT3G28960	Transmembrane amino acid transporter family protein	2.1409	2.0671
AT1G08380	PSAO	photosystem I subunit O	2.2675	1.0555
AT1G09310	AT1G09310	plant/protein (Protein of unknown function, DUF538)	1.4576	1.7775
AT1G09610	GXM3	glucuronoxylan 4-O-methyltransferase-like protein (DUF579)	4.2995	3.2942
AT1G10030	ERG28	ergosterol biosynthesis protein	1.1322	1.0606
AT1G10380	AT1G10380	Putative membrane lipoprotein	1.4261	1.9329
AT1G10460	GLP7	germin-like protein 7	4.8508	2.7925
AT1G11130	SUB	Leucine-rich repeat protein kinase family protein	2.0176	1.4333
AT1G12460	AT1G12460	Leucine-rich repeat protein kinase family protein	1.8726	4.0226
AT1G11210	AT1G11210	cotton fiber protein, putative (DUF761)	1.2353	1.4161
AT1G11220	AT1G11220	cotton fiber, putative (DUF761)	1.5567	2.0721
AT1G11700	AT1G11700	senescence regulator (Protein of unknown function, DUF584)	1.0587	1.0419
AT1G12090	ELP	extensin-like protein	2.1113	2.4669
AT1G13380	AT1G13380	sodium/hydrogen exchanger (DUF1218)	1.1554	1.2353
AT1G13635	AT1G13635	DNA glycosylase superfamily protein	4.31	3.5072
AT1G14280	PKS2	phytochrome kinase substrate 2	2.4055	1.4776
AT1G14350	FLP	Duplicated homeodomain-like superfamily protein	2.8688	2.0416
AT1G14380	IQD28	IQ-domain 28	2.1472	2.0471
AT1G14630	AT1G14630	XRI1-like protein	2.0313	3.6027
AT1G15215	SHH1	SAWADEE HOMEODOMAIN protein	1.6016	1.3544
AT1G15260	AT1G15260	LOW protein: ATP-dependent RNA helicase-like protein	1.724	1.1342
AT1G15410	AT1G15410	aspartate-glutamate racemase family	2.2549	2.6457
AT1G16630	AT1G16630	transmembrane protein	2.2336	2.7363
AT1G16780	VHP2;2	Inorganic H pyrophosphatase family protein	1.4681	1.7149
AT1G17140	ICR1	interactor of constitutive active rops 1	1.6904	1.1478
AT1G17380	JAZ5	jasmonate-zim-domain protein 5	1.7624	1.4283
AT1G18250	ATLP-1	Pathogenesis-related thaumatin superfamily protein	3.5752	1.352
AT1G18265	AT1G18265	zein-binding protein (Protein of unknown function, DUF593)	1.8935	1.8546
AT1G18730	PnsB4	NDH dependent flow 6	1.5589	1.0103
AT1G18870	ICS2	isochorismate synthase 2	2.605	3.8032
AT1G19350	BES1	Brassinosteroid signaling positive regulator (BZR1) family protein	2.7846	1.1692
AT1G19670	CLH1	chlorophyllase 1	3.0281	1.4355
AT1G19830	AT1G19830	SAUR-like auxin-responsive protein family	3.6281	4.6755
AT1G20470	AT1G20470	SAUR-like auxin-responsive protein family	2.0512	2.2293
AT1G29510	SAUR68	SAUR-like auxin-responsive protein family	1.4479	1.6531
AT1G19940	GH9B5	glycosyl hydrolase 9B5	5.0943	2.5368
AT1G20410	AT1G20410	Pseudouridine synthase family protein	1.5	1.9622
AT1G21050	AT1G21050	MIZU-KUSSEI-like protein (Protein of unknown function, DUF617)	3.6022	2.392
AT1G21520	AT1G21520	hypothetical protein	2.4056	2.3364
AT1G21560	AT1G21560	hypothetical protein	2.8611	1.5982
AT1G22250	AT1G22250	hypothetical protein	2.245	1.3748
AT1G22630	AT1G22630	SSUH2-like protein	2.6815	1.2518
AT1G22650	A/N-InvD	Plant neutral invertase family protein	1.5899	2.0641
AT1G23410	AT1G23410	Ribosomal protein S27a / Ubiquitin family protein	1.575	2.3315
AT1G23840	AT1G23840	transmembrane protein	1.7365	2.5265
AT1G24070	CSLA10	cellulose synthase-like A10	2.5336	2.7598
AT1G24145	AT1G24145	transmembrane protein	1.1743	1.4569
AT1G24147	AT1G24147	transmembrane protein	3.1798	1.9214
AT1G24148	AT1G24148	hypothetical protein	2.1509	2.3607
AT1G24530	AT1G24530	Transducin/WD40 repeat-like superfamily protein	1.3058	1.0702
AT1G24625	ZFP7	zinc finger protein 7	2.7472	1.0878
AT1G26150	PERK10	proline-rich extensin-like receptor kinase 10	1.7203	1.1653
AT1G26650	AT1G26650	Son of sevenless protein	1.2201	1.3595
AT1G26761	AT1G26761	Arabinanase/levansucrase/invertase	3.0685	1.9144
AT1G27380	RIC2	ROP-interactive CRIB motif-containing protein 2	4.112	2.6147
AT1G28100	AT1G28100	hypothetical protein	1.203	1.4152
AT1G28400	AT1G28400	GATA zinc finger protein	3.1096	2.7848
AT1G28570	AT1G28570	SGNH hydrolase-type esterase superfamily protein	1.8151	1.6518
AT1G28610	AT1G28610	GDSL-like Lipase/Acylhydrolase superfamily protein	1.9987	1.7887
AT1G28670	ARAB-1	GDSL-like Lipase/Acylhydrolase superfamily protein	2.7701	1.7658
AT1G31550	AT1G31550	GDSL-like Lipase/Acylhydrolase superfamily protein	3.5231	1.4399
AT1G29520	AT1G29520	AWPM-19-like family protein	1.4082	1.647
AT1G29530	AT1G29530	hypothetical protein	2.5442	2.0667
AT1G29720	AT1G29720	Leucine-rich repeat transmembrane protein kinase	1.6498	1.0622
AT1G30250	AT1G30250	hypothetical protein	2.822	2.0261
AT1G30690	AT1G30690	Sec14p-like phosphatidylinositol transfer family protein	1.1337	1.8587
AT1G30840	PUP4	Purine permease 4	2.7818	2.5721
AT1G31150	AT1G31150	K-box region protein (DUF1985)	2.0651	1.7538
AT1G31320	LBD4	LOB domain-containing protein 4	3.9611	2.5686
AT1G31330	PSAF	photosystem I subunit F	2.3068	1.0361
AT1G31335	AT1G31335	transmembrane protein	2.4872	1.0856
AT1G31580	ECS1	ECS1	3.6057	1.4012
AT1G31920	AT1G31920	Tetratricopeptide repeat (TPR)-like superfamily protein	1.6304	1.6246
AT1G32470	AT1G32470	Single hybrid motif superfamily protein	2.2936	1.0912
AT1G32640	MYC2	Basic helix-loop-helix (bHLH) DNA-binding family protein	2.2391	1.9747
AT1G35180	AT1G35180	TRAM, LAG1 and CLN8 (TLC) lipid-sensing domain containing protein	1.5845	1.8834
AT1G35260	MLP165	MLP-like protein 165	3.2665	3.1047
AT1G35710	AT1G35710	kinase family with leucine-rich repeat domain-containing protein	1.8161	1.2233
AT1G45010	AT1G45010	TRAM, LAG1 and CLN8 (TLC) lipid-sensing domain containing protein	3.27	2.2658
AT1G47370	AT1G47370	Toll-Interleukin-Resistance (TIR) domain family protein	1.8049	1.6725
AT1G47395	AT1G47395	hypothetical protein	4.4185	3.2642
AT1G47400	AT1G47400	hypothetical protein	5.2787	3.4901
AT1G49200	AT1G49200	RING/U-box superfamily protein	1.2527	1.7417
AT1G49320	USPL1	unknown seed protein like 1	1.0819	2.451
AT1G50900	GDC1	Ankyrin repeat family protein	2.5708	1.0314
AT1G51110	AT1G51110	Plastid-lipid associated protein PAP / fibrillin family protein	1.2254	1.094
AT1G51805	AT1G51805	Leucine-rich repeat protein kinase family protein	1.9493	1.5795
AT1G52000	AT1G52000	Mannose-binding lectin superfamily protein	3.7704	3.2665
AT1G52030	MBP2	myrosinase-binding protein 2	1.2192	2.1751
AT1G52040	MBP1	myrosinase-binding protein 1	2.0132	3.0505
AT1G52270	AT1G52270	hypothetical protein	2.308	1.3495
AT1G52342	AT1G52342	hypothetical protein	1.8651	1.0239
AT1G52410	TSA1	TSK-associating protein 1	2.258	2.869
AT1G53070	AT1G53070	Legume lectin family protein	3.2555	1.367
AT1G53180	AT1G53180	hypothetical protein	1.594	1.4317
AT1G54040	ESP	epithiospecifier protein	1.2075	1.0457
AT1G54200	AT1G54200	DNA mismatch repair Msh6-like protein	1.5311	3.9706
AT1G54780	TLP18.3	thylakoid lumen 18.3 kDa protein	1.722	1.1594
AT1G55265	AT1G55265	DUF538 family protein, putative (Protein of unknown function, DUF538)	1.3129	1.9825
AT1G55270	AT1G55270	Galactose oxidase/kelch repeat superfamily protein	1.4676	1.1379
AT1G55360	AT1G55360	tRNA-splicing ligase (DUF239)	2.8108	1.7347
AT1G55480	ZKT	protein containing PDZ domain, a K-box domain, and a TPR region	1.3569	1.0151
AT1G55670	PSAG	photosystem I subunit G	2.343	1.0727
AT1G56430	NAS4	nicotianamine synthase 4	3.597	1.8933
AT1G56500	AT1G56500	haloacid dehalogenase-like hydrolase family protein	1.0536	1.0322
AT1G58225	AT1G58225	hypothetical protein	2.2928	3.215
AT1G59840	CCB4	cofactor assembly of complex C	1.8559	2.2139
AT1G60010	AT1G60010	D-ribose-binding periplasmic protein	2.0324	1.2608
AT1G61520	LHCA3	PSI type III chlorophyll a/b-binding protein	2.0243	1.281
AT1G62480	AT1G62480	Vacuolar calcium-binding protein-like protein	1.3417	2.3883
AT1G64200	VHA-E3	vacuolar H+-ATPase subunit E	1.3895	1.0596
AT1G64390	GH9C2	glycosyl hydrolase 9C2	3.5276	1.2717
AT1G64405	AT1G64405	hypothetical protein	2.4505	2.1347
AT1G64530	AT1G64530	Plant regulator RWP-RK family protein	1.7191	1.2289
AT1G65900	AT1G65900	plant/protein	2.2945	1.9186
AT1G66140	ZFP4	zinc finger protein 4	1.8451	1.4288
AT1G66920	AT1G66920	Protein kinase superfamily protein	2.1601	1.5937
AT1G67510	AT1G67510	Leucine-rich repeat protein kinase family protein	1.8431	1.7504
AT1G67590	AT1G67590	Remorin family protein	1.2268	1.101
AT1G67740	PSBY	photosystem II BY	2.7025	1.2072
AT1G67810	SUFE2	sulfur E2	2.334	2.0317
AT1G67830	FXG1	alpha-fucosidase 1	2.1136	1.346
AT1G69320	CLE10	CLAVATA3/ESR-RELATED 10	3.7591	2.6135
AT1G70700	TIFY7	TIFY domain/Divergent CCT motif family protein	1.7291	1.7383
AT1G70850	MLP34	MLP-like protein 34	2.1038	4.379
AT1G70890	MLP43	MLP-like protein 43	3.7157	1.6546
AT1G70950	AT1G70950	TPX2 (targeting protein for Xklp2) protein family	2.7343	1.4529
AT1G70985	AT1G70985	hydroxyproline-rich glycoprotein family protein	5.5054	2.4852
AT1G72220	AT1G72220	RING/U-box superfamily protein	4.2663	2.6038
AT1G72230	AT1G72230	Cupredoxin superfamily protein	2.947	2.8512
AT1G72500	AT1G72500	inter alpha-trypsin inhibitor, heavy chain-like protein	1.7742	1.1494
AT1G72920	AT1G72920	Toll-Interleukin-Resistance (TIR) domain family protein	4.444	1.6566
AT2G27590	AT2G27590	S-adenosyl-L-methionine-dependent methyltransferases superfamily protein	1.5276	1.5041
AT2G43920	HOL2	S-adenosyl-L-methionine-dependent methyltransferases superfamily protein	1.8393	1.3864
AT1G73602			4.3385	1.7308
AT1G73870	BBX16	B-box type zinc finger protein with CCT domain-containing protein	4.3213	1.1787
AT1G74440	AT1G74440	ER membrane protein, putative (DUF962)	2.3265	1.5698
AT1G74940	AT1G74940	cyclin-dependent kinase, putative (DUF581)	2.9716	1.8996
AT1G75500	WAT1	Walls Are Thin 1	4.2844	1.2484
AT1G76530	AT1G76530	Auxin efflux carrier family protein	4.2677	2.6888
AT1G76610	AT1G76610	MIZU-KUSSEI-like protein (Protein of unknown function, DUF617)	3.5194	2.6022
AT1G76870	AT1G76870	transcription factor	4.4362	2.8055
AT1G77400	AT1G77400	extensin-like protein	2.5424	1.3439
AT1G77690	LAX3	like AUX1 3	4.6109	2.4368
AT1G77885	AT1G77885	hypothetical protein	1.4156	1.6629
AT1G78020	AT1G78020	senescence-associated family protein, putative (DUF581)	2.9394	1.7779
AT1G78450	AT1G78450	SOUL heme-binding family protein	3.1576	1.1981
AT1G78530	AT1G78530	Protein kinase superfamily protein	2.8198	2.3475
AT1G78730	AT1G78730	FBD, F-box, Skp2-like and Leucine Rich Repeat domains containing protein	1.4411	2.2433
AT1G78995	AT1G78995	hypothetical protein	2.89	1.7204
AT1G79040	PSBR	photosystem II subunit R	1.1647	1.3543
AT1G79770	AT1G79770	CASP-like protein (DUF1677)	2.5667	3.3269
AT1G80130	AT1G80130	Tetratricopeptide repeat (TPR)-like superfamily protein	3.0184	3.7944
AT1G80170	AT1G80170	Pectin lyase-like superfamily protein	2.6423	2.6847
AT1G80730	ZFP1	zinc-finger protein 1	5.2001	4.3922
AT1G80760	NIP6;1	NOD26-like intrinsic protein 6;1	2.2627	1.8361
AT2G01505	CLE16	CLAVATA3/ESR-RELATED 16	2.3107	1.7089
AT2G01520	MLP328	MLP-like protein 328	1.4605	3.4767
AT2G01660	PDLP6	plasmodesmata-located protein 6	1.2103	1.352
AT2G02780	AT2G02780	Leucine-rich repeat protein kinase family protein	2.7556	1.4075
AT2G03200	AT2G03200	Eukaryotic aspartyl protease family protein	2.154	1.3636
AT2G03280	AT2G03280	O-fucosyltransferase family protein	1.4936	1.0932
AT2G03530	UPS2	ureide permease 2	1.82	1.0208
AT2G03590	UPS1	ureide permease 1	3.2247	1.7295
AT2G04280	AT2G04280	calcium ion-binding protein	2.2934	1.0529
AT2G04495	AT2G04495	transmembrane protein	3.532	2.5505
AT2G04530	CPZ	Metallo-hydrolase/oxidoreductase superfamily protein	2.2384	1.4742
AT2G04850	AT2G04850	Auxin-responsive family protein	1.5792	1.5936
AT2G05100	LHCB2.1	photosystem II light harvesting complex protein 2.1	2.1933	1.2066
AT2G06520	PSBX	photosystem II subunit X	2.4096	1.1965
AT2G07774	AT2G07774	hypothetical protein	1.2735	1.1624
AT2G12462	AT2G12462	sterile alpha motif (SAM) domain protein	3.6495	2.0662
AT2G14750	APK	APS kinase	1.516	1.3746
AT2G14890	AGP9	arabinogalactan protein 9	2.1385	1.4137
AT2G15050	LTP	lipid transfer protein	4.1525	1.4492
AT2G15440	AT2G15440	polysaccharide biosynthesis protein (DUF579)	2.5655	2.2874
AT2G16270	AT2G16270	transmembrane protein	2.3657	1.4756
AT2G16650	PRORP2	proteinaceous RNase P 2	1.8196	1.5051
AT2G17040	NAC036	NAC domain containing protein 36	2.6386	2.3244
AT2G17300	AT2G17300	hypothetical protein	1.4708	1.4144
AT2G18500	OFP7	ovate family protein 7	2.5519	2.1599
AT2G18520	AT2G18520	Tetratricopeptide repeat (TPR)-like superfamily protein	1.5483	1.1531
AT2G20260	PSAE-2	photosystem I subunit E-2	1.6061	1.2152
AT2G20590	AT2G20590	Reticulon family protein	2.3109	1.5762
AT2G20710	AT2G20710	Tetratricopeptide repeat (TPR)-like superfamily protein	2.0264	2.6504
AT2G20850	SRF1	STRUBBELIG-receptor family 1	1.5954	1.5589
AT2G21050	LAX2	like AUXIN RESISTANT 2	3.075	2.7571
AT2G22122	AT2G22122	hypothetical protein	4.2394	1.5893
AT2G23360	AT2G23360	filament-like protein (DUF869)	2.6376	1.8549
AT2G23680	AT2G23680	Cold acclimation protein WCOR413 family	2.0191	1.568
AT2G24290	AT2G24290	ubiquitin-associated protein (DUF1068)	1.5734	1.2775
AT2G24390	AT2G24390	AIG2-like (avirulence induced gene) family protein	1.8225	1.6587
AT2G24790	COL3	CONSTANS-like 3	1.7664	1.004
AT2G25220	AT2G25220	Protein kinase superfamily protein	2.8757	2.7389
AT2G25420	AT2G25420	transducin family protein / WD-40 repeat family protein	1.0916	2.0724
AT2G25510	AT2G25510	transmembrane protein	2.489	1.2293
AT2G26110	AT2G26110	bromodomain protein (DUF761)	1.2175	1.0539
AT2G26695	AT2G26695	Ran BP2/NZF zinc finger-like superfamily protein	2.6886	2.6102
AT2G27130	AT2G27130	Bifunctional inhibitor/lipid-transfer protein/seed storage 2S albumin superfamily protein	2.2246	1.1376
AT2G28140	AT2G28140	enabled-like protein (DUF1635)	6.3257	3.6639
AT2G28250	NCRK	Protein kinase superfamily protein	3.1381	2.6447
AT2G28605	AT2G28605	Photosystem II reaction center PsbP family protein	2.101	1.0136
AT2G28660	AT2G28660	Chloroplast-targeted copper chaperone protein	2.3472	1.0678
AT2G28690	AT2G28690	TOX high mobility group box protein, putative (DUF1635)	3.9519	2.9747
AT2G29125	RTFL2	ROTUNDIFOLIA like 2	2.1539	1.9236
AT2G29670	AT2G29670	Tetratricopeptide repeat (TPR)-like superfamily protein	2.0795	1.6728
AT2G30766	AT2G30766	hypothetical protein	2.8346	1.8313
AT2G31110	AT2G31110	trichome birefringence-like protein (DUF828)	3.0124	1.8161
AT2G31230	ERF15	ethylene-responsive element binding factor 15	2.8682	1.1501
AT2G31930	AT2G31930	hypothetical protein	5.1055	4.1635
AT2G31940	AT2G31940	oxidoreductase/transition metal ion-binding protein	1.8262	3.1601
AT2G32280	AT2G32280	GPI inositol-deacylase C, putative (DUF1218)	2.9759	1.668
AT2G32290	BAM6	beta-amylase 6	2.7897	3.5573
AT2G32487	AT2G32487	hypothetical protein	2.298	1.2997
AT2G32500	AT2G32500	Stress responsive alpha-beta barrel domain protein	1.4547	1.2801
AT2G32560	AT2G32560	F-box family protein	2.3421	1.2398
AT2G32580	AT2G32580	transmembrane protein, putative (DUF1068)	1.3666	1.0106
AT2G32680	RLP23	receptor like protein 23	4.5972	4.5046
AT2G32690	GRP23	glycine-rich protein 23	2.9183	1.7262
AT2G33050	RLP26	receptor like protein 26	2.1206	1.2221
AT2G34420	LHB1B2	photosystem II light harvesting complex protein B1B2	1.8081	1.4239
AT2G35120	AT2G35120	Single hybrid motif superfamily protein	1.4778	1.0499
AT2G35130	AT2G35130	Tetratricopeptide repeat (TPR)-like superfamily protein	2.2743	1.2901
AT2G35150	EXL7	EXORDIUM like 7	3.7294	2.5713
AT2G35370	GDCH	Glycine decarboxylase complex H	1.4664	1.0329
AT2G35470	AT2G35470	ribosome maturation factor	1.9742	2.1466
AT2G35585	AT2G35585	cystic fibrosis transmembrane conductance regulator	3.0829	2.109
AT2G35960	NHL12	NDR1/HIN1-like 12	3.8809	1.4386
AT2G36120	DOT1	Glycine-rich protein family	2.255	2.4366
AT2G36145	AT2G36145	hypothetical protein	2.634	2.2046
AT2G36430	AT2G36430	transmembrane protein, putative (DUF247)	3.2325	1.5078
AT2G36720	AT2G36720	Acyl-CoA N-acyltransferase with RING/FYVE/PHD-type zinc finger domain-containing protein	1.1094	1.1185
AT2G36830	GAMMA-TIP	gamma tonoplast intrinsic protein	1.5261	1.2326
AT2G36885	AT2G36885	translation initiation factor	2.9754	1.5038
AT2G37050	AT2G37050	Leucine-rich repeat protein kinase family protein	2.0351	1.4776
AT2G37080	RIP2	ROP interactive partner 3	2.2719	1.792
AT2G37170	PIP2B	plasma membrane intrinsic protein 2	2.8118	1.7473
AT2G37630	AS1	myb-like HTH transcriptional regulator family protein	1.2827	1.7285
AT2G37930	AT2G37930	hypothetical protein (DUF3527)	4.4764	1.7785
AT2G38090	AT2G38090	Duplicated homeodomain-like superfamily protein	3.0687	1.8718
AT2G38210	PDX1L4	putative PDX1-like protein 4	3.2434	2.0531
AT2G38230	PDX1.1	pyridoxine biosynthesis 1.1	1.9622	1.7199
AT2G39330	JAL23	jacalin-related lectin 23	2.5295	3.2605
AT2G39470	PnsL1	PsbP-like protein 2	2.1358	1.1101
AT2G39700	EXPA4	expansin A4	2.6221	2.0711
AT2G39705	RTFL8	ROTUNDIFOLIA like 8	2.8871	1.1473
AT2G39730	RCA	rubisco activase	2.5145	1.3439
AT2G40100	LHCB4.3	light harvesting complex photosystem II	2.0552	1.5364
AT2G40320	TBL33	TRICHOME BIREFRINGENCE-LIKE 33	2.9558	1.9358
AT2G40475	ASG8	hypothetical protein	1.7104	1.2811
AT2G40530	AT2G40530	transmembrane protein	1.6859	2.8503
AT2G40640	AT2G40640	RING/U-box superfamily protein	1.3573	1.4303
AT2G40840	DPE2	disproportionating enzyme 2	2.3945	1.4803
AT2G41010	CAMBP25	calmodulin (CAM)-binding protein of 25 kDa	1.4656	1.217
AT2G41610	AT2G41610	transmembrane protein	3.1982	1.8958
AT2G42200	SPL9	squamosa promoter binding protein-like 9	1.8529	1.6462
AT2G42530	COR15B	cold regulated 15b	1.5823	1.1949
AT2G42610	LSH10	LIGHT-DEPENDENT SHORT HYPOCOTYLS-like protein (DUF640)	2.2096	1.3554
AT2G42730	AT2G42730	F-box/FBD/LRR protein	1.0056	1.9332
AT2G42760	AT2G42760	DUF1685 family protein	1.7723	2.1236
AT2G43440	AT2G43440	F-box and associated interaction domains-containing protein	2.1408	4.0147
AT2G43530	AT2G43530	scorpion toxin-like knottin superfamily protein	2.888	1.4532
AT2G43910	HOL1	HARMLESS TO OZONE LAYER 1	1.436	1.2566
AT2G44210	AT2G44210	carboxyl-terminal peptidase (DUF239)	2.8137	1.1067
AT2G45460	AT2G45460	SMAD/FHA domain-containing protein	1.3663	1.5954
AT2G46160	AT2G46160	RING/U-box superfamily protein	2.4806	3.5321
AT2G46535	AT2G46535	hypothetical protein	1.7543	1.6086
AT2G46770	NST1	NAC (No Apical Meristem) domain transcriptional regulator superfamily protein	4.911	5.8456
AT2G47010	AT2G47010	calcium/calcium/calmodulin-dependent Serine/Threonine-kinase	1.9235	1.7123
AT2G47060	PTI1-4	Protein kinase superfamily protein	1.3908	1.2263
AT2G47370	AT2G47370	Calcium-dependent phosphotriesterase superfamily protein	2.931	1.1723
AT2G47930	AGP26	arabinogalactan protein 26	2.4921	1.5235
AT3G01750	AT3G01750	Ankyrin repeat family protein	2.1277	1.0651
AT3G01810	AT3G01810	EEIG1/EHBP1 protein amino-terminal domain protein	2.5487	1.977
AT3G01860	AT3G01860	hypothetical protein	2.8363	2.4004
AT3G01950	AT3G01950	peroxidase (DUF 3339)	2.0117	1.2699
AT3G01960	AT3G01960	hypothetical protein	1.5725	2.6074
AT3G02120	AT3G02120	hydroxyproline-rich glycoprotein family protein	3.6944	1.5957
AT3G02180	SP1L3	SPIRAL1-like3	1.7162	1.0606
AT3G02885	GASA5	GAST1 protein homolog 5	2.4755	2.4345
AT3G03820	SAUR29	SAUR-like auxin-responsive protein family	2.8306	3.5033
AT3G04140	AT3G04140	Ankyrin repeat family protein	2.97	2.1762
AT3G05625	AT3G05625	Tetratricopeptide repeat (TPR)-like superfamily protein	1.3563	1.1488
AT3G06020	FAF4	FANTASTIC four-like protein (DUF3049)	3.675	3.4575
AT3G06035	AT3G06035	Glycoprotein membrane precursor GPI-anchored	3.2731	1.9117
AT3G06740	GATA15	GATA transcription factor 15	2.6484	1.1176
AT3G06750	AT3G06750	hydroxyproline-rich glycoprotein family protein	3.4266	1.18
AT3G06868	AT3G06868	vitellogenin-like protein	4.2311	1.5254
AT3G07500	AT3G07500	Far-red impaired responsive (FAR1) family protein	1.4248	1.4671
AT3G07510	AT3G07510	maternal effect embryo arrest protein	1.897	1.2112
AT3G07540	AT3G07540	Actin-binding FH2 (formin homology 2) family protein	2.3235	1.1772
AT3G08860	PYD4	PYRIMIDINE 4	1.0741	1.8561
AT3G08890	AT3G08890	hypothetical protein (Protein of unknown function, DUF538)	1.6216	1.7225
AT3G09190	AT3G09190	Concanavalin A-like lectin family protein	2.3635	1.744
AT3G09410	AT3G09410	Pectinacetylesterase family protein	2.2708	1.599
AT3G09710	IQD1	IQ-domain 1	1.8047	1.1946
AT3G10080	AT3G10080	RmlC-like cupins superfamily protein	2.7101	3.1416
AT3G10120	AT3G10120	hypothetical protein	2.198	2.1569
AT4G12320	CYP706A6	cytochrome P450, family 706, subfamily A, polypeptide 6	2.9694	1.1335
AT4G22690	CYP706A1	cytochrome P450, family 706, subfamily A, polypeptide 1	1.1217	1.105
AT4G39480	CYP96A9	cytochrome P450, family 96, subfamily A, polypeptide 9	1.139	2.6364
AT3G11090	LBD21	LOB domain-containing protein 21	1.9774	1.5905
AT3G11280	AT3G11280	Duplicated homeodomain-like superfamily protein	2.251	1.4827
AT3G13510	AT3G13510	carboxyl-terminal peptidase, putative (DUF239)	2.133	2.3936
AT3G13980	AT3G13980	SKI/DACH domain protein	1.6088	1.7004
AT3G14370	WAG2	Protein kinase superfamily protein	4.8626	2.6221
AT3G15050	IQD10	IQ-domain 10	7.0339	4.563
AT3G15095	HCF243	Serine/Threonine-kinase pakA-like protein	1.2545	1.1381
AT3G15480	AT3G15480	fiber (DUF1218)	1.6604	1.2042
AT3G15540	IAA19	indole-3-acetic acid inducible 19	3.1744	1.9523
AT3G16130	ROPGEF13	RHO guanyl-nucleotide exchange factor 13	1.7905	1.2319
AT3G16140	PSAH-1	photosystem I subunit H-1	1.7652	1.9393
AT3G16420	PBP1	PYK10-binding protein 1	2.524	2.4636
AT3G16430	JAL31	jacalin-related lectin 31	2.1598	2.9842
AT3G16450	JAL33	Mannose-binding lectin superfamily protein	2.191	4.1019
AT3G16660	AT3G16660	Pollen Ole e 1 allergen and extensin family protein	1.2235	1.97
AT3G16920	CTL2	chitinase-like protein	2.1712	1.6693
AT3G17120	AT3G17120	transmembrane protein	1.7437	1.4088
AT3G17160	AT3G17160	hypothetical protein	1.2523	1.0068
AT3G17300	EMB2786	COMPLEX 1 LYR-like protein	1.4299	1.0879
AT3G18110	EMB1270	Pentatricopeptide repeat (PPR) superfamily protein	1.7176	1.3258
AT3G18710	PUB29	plant U-box 29	2.3475	1.5017
AT3G19370	AT3G19370	filament-like protein (DUF869)	2.7705	2.1781
AT3G19515	AT3G19515	apoptosis inhibitor	1.0447	1.7707
AT3G19550	AT3G19550	glutamate racemase	1.895	2.1803
AT3G20350	AT3G20350	actin cytoskeleton-regulatory complex pan-like protein	1.626	1.3195
AT3G20470	GRP5	glycine-rich protein 5	3.7192	2.5417
AT3G21190	MSR1	O-fucosyltransferase family protein	3.2836	1.366
AT3G22104	AT3G22104	Phototropic-responsive NPH3 family protein	2.4401	1.4041
AT3G22540	AT3G22540	hypothetical protein (DUF1677)	7.7204	2.9066
AT3G22820	CLL1	allergen-like protein	2.6816	1.6076
AT3G23090	AT3G23090	TPX2 (targeting protein for Xklp2) protein family	2.3151	1.7695
AT3G23110	RLP37	receptor like protein 37	3.1953	2.9697
AT3G23450	AT3G23450	transmembrane protein	2.3486	2.7899
AT3G23930	AT3G23930	troponin T, skeletal protein	1.6856	2.7792
AT3G24030	AT3G24030	hydroxyethylthiazole kinase family protein	2.2519	1.3246
AT3G24890	VAMP728	vesicle-associated membrane protein 728	2.1366	1.3895
AT3G25020	RLP42	receptor like protein 42	2.2899	1.7945
AT3G25130	AT3G25130	acidic leucine-rich nuclear phosphoprotein 32 family B protein	6.9612	4.4295
AT3G25500	AFH1	formin homology 1	1.9848	1.5225
AT3G25572			1.0833	2.104
AT3G25640	AT3G25640	MIZU-KUSSEI-like protein (Protein of unknown function, DUF617)	1.488	2.464
AT3G26510	AT3G26510	Octicosapeptide/Phox/Bem1p family protein	1.526	1.6865
AT3G26960	AT3G26960	Pollen Ole e 1 allergen and extensin family protein	3.3552	2.5862
AT3G27660	OLEO4	oleosin 4	3.667	2.1831
AT3G27906	AT3G27906	hypothetical protein	1.0125	1.3738
AT3G29670	PMAT2	HXXXD-type acyl-transferase family protein	1.8913	1.4144
AT3G30300	AT3G30300	O-fucosyltransferase family protein	1.4065	1.0488
AT3G32930	AT3G32930	6,7-dimethyl-8-ribityllumazine synthase	1.2067	1.1847
AT3G43540	AT3G43540	initiation factor 4F subunit (DUF1350)	1.0549	1.0734
AT3G44716	AT3G44716	hypothetical protein	3.3743	2.1238
AT3G45050	AT3G45050	transmembrane protein	2.0818	1.1897
AT3G45160	AT3G45160	Putative membrane lipoprotein	1.0581	1.7392
AT3G45730	AT3G45730	hypothetical protein	1.0126	2.7314
AT3G46630	AT3G46630	DCL protein (DUF3223)	1.2058	1
AT3G46990	AT3G46990	DUF740 family protein, putative (DUF740)	2.2409	2.2191
AT3G47070	AT3G47070	thylakoid soluble phosphoprotein	1.3694	1.0768
AT3G47380	AT3G47380	Plant invertase/pectin methylesterase inhibitor superfamily protein	1.8661	1.9195
AT3G47830	AT3G47830	DNA glycosylase superfamily protein	1.5194	2.5127
AT3G49510	AT3G49510	F-box family protein	2.0547	1.2647
AT3G49570	LSU3	response to low sulfur 3	2.9116	3.0462
AT3G49580	LSU1	response to low sulfur 1	2.8617	3.3707
AT3G49750	RLP44	receptor like protein 44	1.7143	2.3458
AT3G50220	IRX15	IRREGULAR XYLEM protein (DUF579)	1.7521	1.0709
AT3G50685	AT3G50685	anti-muellerian hormone type-2 receptor	1.5988	1.034
AT3G50820	PSBO2	photosystem II subunit O-2	1.6446	1.1997
AT3G50840	AT3G50840	Phototropic-responsive NPH3 family protein	2.741	2.2209
AT3G51325	AT3G51325	RING/U-box superfamily protein	3.5065	1.5838
AT3G51930	AT3G51930	Transducin/WD40 repeat-like superfamily protein	4.0365	3.5122
AT3G52170	AT3G52170	DNA binding protein	1.9004	1.0824
AT3G53350	RIP3	ROP interactive partner 4	1.545	1.2229
AT3G53380	AT3G53380	Concanavalin A-like lectin protein kinase family protein	1.5233	2.1643
AT3G53420	PIP2A	plasma membrane intrinsic protein 2A	2.1755	1.0614
AT3G53530	NAKR3	Chloroplast-targeted copper chaperone protein	2.7486	1.347
AT3G53680	AT3G53680	Acyl-CoA N-acyltransferase with RING/FYVE/PHD-type zinc finger domain-containing protein	3.3056	2.8177
AT3G54260	TBL36	TRICHOME BIREFRINGENCE-LIKE 36	1.6391	3.0804
AT3G54890	LHCA1	chlorophyll a-b binding protein 6	2.4123	1.0947
AT3G55240	AT3G55240	Plant protein 1589 of unknown function	3.065	2.5795
AT3G55500	EXPA16	expansin A16	4.0922	6.4486
AT3G55646	AT3G55646	TPRXL	3.2278	1.682
AT3G55990	ESK1	trichome birefringence-like protein (DUF828)	2.9399	2.5637
AT3G56130	AT3G56130	biotin/lipoyl attachment domain-containing protein	1.4628	1.1986
AT3G57062	AT3G57062	transmembrane protein	1.3579	1.2655
AT3G57400	AT3G57400	transmembrane protein	1.3858	1.1432
AT3G57830	AT3G57830	Leucine-rich repeat protein kinase family protein	2.7138	2.1515
AT3G57930	AT3G57930	rho GTPase-activating gacO-like protein	1.4613	2.5658
AT3G58100	PDCB5	plasmodesmata callose-binding protein 5	2.2687	1.476
AT3G58550	AT3G58550	Bifunctional inhibitor/lipid-transfer protein/seed storage 2S albumin superfamily protein	1.2127	1.5989
AT3G59580	AT3G59580	Plant regulator RWP-RK family protein	1.6631	1.5543
AT3G60890	ZPR2	binding protein	2.2268	3.6405
AT3G61280	AT3G61280	O-glucosyltransferase rumi-like protein (DUF821)	1.7157	1.2047
AT3G61470	LHCA2	photosystem I light harvesting complex protein	1.7289	1.1439
AT3G61550	AT3G61550	RING/U-box superfamily protein	1.6347	1.3966
AT3G61610	AT3G61610	Galactose mutarotase-like superfamily protein	1.6069	3.0795
AT3G62820	AT3G62820	Plant invertase/pectin methylesterase inhibitor superfamily protein	2.0914	1.4183
AT3G63200	PLP9	PATATIN-like protein 9	4.7856	1.7072
AT4G00165	AT4G00165	Bifunctional inhibitor/lipid-transfer protein/seed storage 2S albumin superfamily protein	2.7965	1.2641
AT4G00880	AT4G00880	SAUR-like auxin-responsive protein family	1.994	1.2522
AT4G01380	AT4G01380	plastocyanin-like domain-containing protein	3.2246	2.2268
AT4G01390	AT4G01390	TRAF-like family protein	3.6097	2.8495
AT4G02770	PSAD-1	photosystem I subunit D-1	2.1354	1.3668
AT4G02800	AT4G02800	GRIP/coiled-coil protein	2.8512	1.5204
AT4G02810	FAF1	FANTASTIC four-like protein (DUF3049)	4.8838	3.5129
AT4G02820	AT4G02820	Pentatricopeptide repeat (PPR) superfamily protein	1.3787	1.984
AT4G04340	AT4G04340	ERD (early-responsive to dehydration stress) family protein	1.9449	1.0037
AT4G04630	AT4G04630	senescence regulator (Protein of unknown function, DUF584)	3.0141	1.4463
AT4G04750	AT4G04750	Major facilitator superfamily protein	2.4519	2.621
AT4G04830	MSRB5	methionine sulfoxide reductase B5	3.5234	2.4547
AT4G05180	PSBQ-2	photosystem II subunit Q-2	2.8315	1.173
AT4G08300	UMAMIT17	nodulin MtN21 /EamA-like transporter family protein	2.8941	2.1026
AT4G08685	SAH7	Pollen Ole e 1 allergen and extensin family protein	2.1088	2.5651
AT4G09510	CINV2	cytosolic invertase 2	2.0308	1.5069
AT4G09890	AT4G09890	mediator of RNA polymerase II transcription subunit, putative (DUF3511)	1.2949	1.0694
AT4G10310	HKT1	high-affinity K+ transporter 1	1.3797	3.0877
AT4G10770	OPT7	oligopeptide transporter 7	2.0154	2.7553
AT4G11211	AT4G11211	hypothetical protein	3.0455	3.096
AT4G12390	PME1	pectin methylesterase inhibitor 1	1.9251	1.9626
AT4G12690	AT4G12690	DUF868 family protein (DUF868)	1.0893	1.376
AT4G12800	PSAL	photosystem I subunit l	1.7196	1.1402
AT4G12880	ENODL19	early nodulin-like protein 19	3.4351	2.5044
AT4G12980	AT4G12980	Auxin-responsive family protein	3.5075	1.8441
AT4G13100	AT4G13100	RING/U-box superfamily protein	2.1344	1.4482
AT4G13810	RLP47	receptor like protein 47	1.9265	1.8794
AT4G14060	AT4G14060	Polyketide cyclase/dehydrase and lipid transport superfamily protein	2.4078	5.291
AT4G14358	AT4G14358	high affinity nitrate transporter	4.0147	1.603
AT4G14465	AHL20	AT-hook motif nuclear-localized protein 20	2.1174	2.1368
AT4G14550	IAA14	indole-3-acetic acid inducible 14	2.8929	2.1406
AT4G14560	IAA1	indole-3-acetic acid inducible	1.911	1.3868
AT4G14740	AT4G14740	auxin canalization protein (DUF828)	1.424	2.3542
AT4G14750	IQD19	IQ-domain 19	3.2903	2.1849
AT4G14819	AT4G14819	hypothetical protein (DUF1677)	1.5704	1.7043
AT4G15540	UMAMIT38	EamA-like transporter family	1.415	1.7663
AT4G16008	AT4G16008	hypothetical protein	1.1145	1.7995
AT4G16447	AT4G16447	hypothetical protein	1.2416	1.2259
AT4G16860	RPP4	Disease resistance protein (TIR-NBS-LRR class) family	1.844	1.0938
AT4G16880	AT4G16880	Leucine-rich repeat (LRR) family protein	2.9576	1.7481
AT4G17340	TIP2;2	tonoplast intrinsic protein 2;2	4.26	2.6428
AT4G17670	AT4G17670	senescence-associated family protein (DUF581)	1.1878	1.1576
AT4G17770	TPS5	trehalose phosphatase/synthase 5	2.9127	2.7278
AT4G20070	AAH	allantoate amidohydrolase	1.3932	1.2183
AT4G20270	BAM3	Leucine-rich receptor-like protein kinase family protein	1.702	1.2726
AT4G20820	AT4G20820	FAD-binding Berberine family protein	2.8446	1.8545
AT4G21445	AT4G21445	receptor-interacting protein	2.3482	1.5732
AT4G21850	MSRB9	methionine sulfoxide reductase B9	2.5811	1.255
AT4G21926	AT4G21926	hypothetical protein	1.9664	2.9637
AT4G21930	AT4G21930	senescence regulator (Protein of unknown function, DUF584)	2.1486	3.8186
AT4G22120	AT4G22120	ERD (early-responsive to dehydration stress) family protein	2.0649	1.4422
AT4G22130	SRF8	STRUBBELIG-receptor family 8	2.7106	1.8539
AT4G22890	PGR5-LIKE A	PGR5-LIKE A	2.1403	1.3109
AT4G22900	AT4G22900	transmembrane protein, putative (DUF1191)	3.3729	3.0331
AT4G23020	TRM11	hypothetical protein	2.6221	3.1735
AT4G23060	IQD22	IQ-domain 22	1.9062	1.6915
AT4G23170	EP1	receptor-like protein kinase-related family protein	2.5663	1.0066
AT4G23400	PIP1;5	plasma membrane intrinsic protein 1;5	1.6176	1.4963
AT4G23496	SP1L5	SPIRAL1-like5	5.0964	2.548
AT4G23610	AT4G23610	Late embryogenesis abundant (LEA) hydroxyproline-rich glycoprotein family	3.1222	4.1486
AT4G23720	AT4G23720	transmembrane protein, putative (DUF1191)	2.8549	4.8581
AT4G23770	AT4G23770	hypothetical protein	1.1704	1.0675
AT4G23790	TBL24	TRICHOME BIREFRINGENCE-LIKE 24	3.0777	1.1535
AT4G25470	CBF2	C-repeat/DRE binding factor 2	1.8339	1.9921
AT4G25490	CBF1	C-repeat/DRE binding factor 1	2.0944	1.487
AT4G26130	AT4G26130	cotton fiber protein	1.1986	1.1085
AT4G26320	AGP13	arabinogalactan protein 13	7.485	3.2105
AT4G26550	AT4G26550	Got1/Sft2-like vescicle transport protein family	1.6022	1.2211
AT4G26580	AT4G26580	RING/U-box superfamily protein	2.3156	1.4475
AT4G27435	AT4G27435	fiber (DUF1218)	1.7462	1.0782
AT4G27654	AT4G27654	transmembrane protein	3.3962	3.0318
AT4G28150	AT4G28150	hypothetical protein (DUF789)	1.0255	1.3367
AT4G28250	EXPB3	expansin B3	5.0192	1.8753
AT4G28430	AT4G28430	Reticulon family protein	5.8032	2.5749
AT4G29080	PAP2	phytochrome-associated protein 2	3.1861	2.7706
AT4G29110	AT4G29110	cotton fiber protein	2.3492	2.7779
AT4G29240	AT4G29240	Leucine-rich repeat (LRR) family protein	2.9135	1.0451
AT4G29730	NFC5	nucleosome/chromatin assembly factor group C5	2.4686	1.7739
AT4G30000	AT4G30000	Dihydropterin pyrophosphokinase / Dihydropteroate synthase	1.2868	1.908
AT4G30110	HMA2	heavy metal atpase 2	2.3828	1.7707
AT4G30250	AT4G30250	P-loop containing nucleoside triphosphate hydrolases superfamily protein	2.5676	1.4011
AT4G31330	AT4G31330	transmembrane protein, putative (Protein of unknown function, DUF599)	2.2607	2.829
AT4G31820	ENP	Phototropic-responsive NPH3 family protein	2.6644	1.0794
AT4G32000	AT4G32000	Protein kinase superfamily protein	3.2322	1.7947
AT4G32330	AT4G32330	TPX2 (targeting protein for Xklp2) protein family	2.337	1.0464
AT4G33000	CBL10	calcineurin B-like protein 10	1.7634	1.0165
AT4G33960	AT4G33960	hypothetical protein	1.2659	2.0217
AT4G34090	AT4G34090	cyclin delta-3	1.8978	1.31
AT4G35030	AT4G35030	Protein kinase superfamily protein	1.764	2.2824
AT4G35320	AT4G35320	hypothetical protein	3.4476	2.7397
AT4G36110	SAUR9	SAUR-like auxin-responsive protein family	2.9145	3.0699
AT4G36150	AT4G36150	Disease resistance protein (TIR-NBS-LRR class) family	1.2447	1.9394
AT4G36570	RL3	RAD-like 3	4.3869	1.3235
AT4G37250	AT4G37250	Leucine-rich repeat protein kinase family protein	1.3752	1.8581
AT4G37450	AGP18	arabinogalactan protein 18	1.4455	1.0917
AT4G37650	SHR	GRAS family transcription factor	1.9921	1.92
AT4G37810	AT4G37810	EPIDERMAL PATTERNING FACTOR-like protein	1.9524	2.0099
AT4G38210	EXPA20	expansin A20	1.192	1.9345
AT4G38340	AT4G38340	Plant regulator RWP-RK family protein	3.5208	1.6447
AT4G38690	AT4G38690	PLC-like phosphodiesterases superfamily protein	1.3279	1.3912
AT4G39190	AT4G39190	nucleolar-like protein	1.6752	1.4018
AT4G39320	AT4G39320	microtubule-associated protein-like protein	4.295	2.5766
AT4G39710	PnsL4	FK506-binding protein 16-2	3.0015	1.1589
AT4G39795	AT4G39795	hypothetical protein (DUF581)	4.4265	2.946
AT4G39940	AKN2	APS-kinase 2	3.6025	1.3011
AT5G01020	AT5G01020	Protein kinase superfamily protein	1.4124	1.5249
AT5G01360	TBL3	trichome birefringence-like protein (DUF828)	3.7172	1.3955
AT5G01590	AT5G01590	histone-lysine N-methyltransferase ATXR3-like protein	2.287	1.5323
AT5G01740	AT5G01740	Nuclear transport factor 2 (NTF2) family protein	4.9502	2.4153
AT5G01790	AT5G01790	hypothetical protein	4.8081	2.341
AT5G01840	OFP1	ovate family protein 1	1.4934	1.5058
AT5G03140	AT5G03140	Concanavalin A-like lectin protein kinase family protein	2.6322	1.1011
AT5G03760	ATCSLA09	Nucleotide-diphospho-sugar transferases superfamily protein	2.7603	1.8858
AT5G03995	AT5G03995	hypothetical protein	2.5984	2.0702
AT5G04950	NAS1	nicotianamine synthase 1	2.3059	1.0228
AT5G05250	AT5G05250	hypothetical protein	3.8482	2.2962
AT5G05330	AT5G05330	HMG-box (high mobility group) DNA-binding family protein	1.2226	1.7148
AT5G05790	AT5G05790	Duplicated homeodomain-like superfamily protein	1.0426	1.2636
AT5G05960	AT5G05960	Bifunctional inhibitor/lipid-transfer protein/seed storage 2S albumin superfamily protein	2.1895	2.0484
AT5G06270	AT5G06270	hypothetical protein	1.9576	1.1416
AT5G06300	LOG7	Putative lysine decarboxylase family protein	2.3647	1.2043
AT5G06330	AT5G06330	Late embryogenesis abundant (LEA) hydroxyproline-rich glycoprotein family	2.6898	2.7399
AT5G06790	AT5G06790	cotton fiber protein	2.5987	2.3714
AT5G06930	AT5G06930	nucleolar-like protein	2.0305	2.4245
AT5G08185	MIR162a	ncRNA	1.3741	1.6927
AT5G08760	AT5G08760	transmembrane protein	3.2934	2.7574
AT5G09461			2.57	1.2511
AT5G09462			2.57	1.2511
AT5G09463			2.57	1.2511
AT5G09995	AT5G09995	transmembrane protein	1.3646	1.0443
AT5G10380	RING1	RING/U-box superfamily protein	2.914	2.901
AT5G10430	AGP4	arabinogalactan protein 4	2.4931	2.615
AT5G11920	cwINV6	6-&1-fructan exohydrolase	3.2522	2.7425
AT5G12050	AT5G12050	rho GTPase-activating protein	3.0305	1.617
AT5G13100	AT5G13100	Gap junction beta-4 protein	1.9021	1.0349
AT5G13140	AT5G13140	Pollen Ole e 1 allergen and extensin family protein	2.1254	1.1103
AT5G13290	CRN	Protein kinase superfamily protein	2.2165	1.3748
AT5G14450	AT5G14450	GDSL-like Lipase/Acylhydrolase superfamily protein	2.6923	1.0357
AT5G15600	SP1L4	SPIRAL1-like4	1.1918	1.4314
AT5G15630	IRX6	COBRA-like extracellular glycosyl-phosphatidyl inositol-anchored protein family	2.0586	1.2713
AT5G16250	AT5G16250	transmembrane protein	2.7459	1.1883
AT5G16590	AT5G16590	Leucine-rich repeat protein kinase family protein	3.2462	1.7667
AT5G17165	AT5G17165	hypothetical protein	1.9035	2.0268
AT5G18080	SAUR24	SAUR-like auxin-responsive protein family	4.9619	2.9415
AT5G18590	AT5G18590	Galactose oxidase/kelch repeat superfamily protein	1.3745	1.0327
AT5G18690	AGP25	arabinogalactan protein 25	3.7403	2.114
AT5G19090	AT5G19090	Heavy metal transport/detoxification superfamily protein	2.4451	1.2491
AT5G19170	AT5G19170	NEP-interacting protein, putative (DUF239)	2.8701	2.0513
AT5G19230	AT5G19230	Glycoprotein membrane precursor GPI-anchored	1.8937	1.7089
AT5G19240	AT5G19240	Glycoprotein membrane precursor GPI-anchored	2.7376	1.2109
AT5G19260	FAF3	FANTASTIC four-like protein (DUF3049)	2.4608	1.3728
AT5G19940	AT5G19940	Plastid-lipid associated protein PAP / fibrillin family protein	1.9754	1.1915
AT5G20580	AT5G20580	TMEM192 family protein	1.8012	1.5074
AT5G20700	AT5G20700	senescence-associated family protein, putative (DUF581)	1.5968	1.0765
AT5G20935	CRR42	DUF3148 family protein	1.9176	1.0437
AT5G21140	emb1379	embryo defective 1379	2.1648	1.3321
AT5G22310	AT5G22310	trichohyalin-like protein	2.0063	1.4391
AT5G22390	AT5G22390	FANTASTIC four-like protein (DUF3049)	2.4739	2.3625
AT5G23100	AT5G23100	MIZU-KUSSEI-like protein (Protein of unknown function, DUF617)	1.6536	1.5484
AT5G23510	AT5G23510	hypothetical protein	1.2424	1.1298
AT5G23810	AAP7	amino acid permease 7	1.0913	2.6845
AT5G23920	AT5G23920	transmembrane protein	1.1784	1.5358
AT5G24655	LSU4	response to low sulfur 4	2.067	1.7496
AT5G24660	LSU2	response to low sulfur 2	3.3654	1.8341
AT5G24920	GDU5	glutamine dumper 5	2.9371	1.0562
AT5G25440	AT5G25440	Protein kinase superfamily protein	1.97	1.2417
AT5G25490	AT5G25490	Ran BP2/NZF zinc finger-like superfamily protein	1.1447	1.8332
AT5G26220	AT5G26220	ChaC-like family protein	3.4317	1.9977
AT5G27300	AT5G27300	pentatricopeptide (PPR) repeat-containing protein	1.5071	1.2806
AT5G27550	AT5G27550	P-loop containing nucleoside triphosphate hydrolases superfamily protein	1.5069	1.2639
AT5G35480	AT5G35480	hypothetical protein	3.9138	1.177
AT5G35520	MIS12	minichromosome instability 12 (mis12)-like protein	1.1499	1.1921
AT5G36930	AT5G36930	Disease resistance protein (TIR-NBS-LRR class) family	1.2332	1.4659
AT5G37478	AT5G37478	TPX2 (targeting protein for Xklp2) protein family	2.9708	5.0167
AT5G37790	AT5G37790	Protein kinase superfamily protein	1.8618	2.2214
AT5G38300	AT5G38300	homeobox Hox-B3-like protein	1.8204	3.8317
AT5G38980	AT5G38980	transmembrane protein	2.6561	1.6325
AT5G40240	UMAMIT40	nodulin MtN21 /EamA-like transporter family protein	1.5458	2.263
AT5G41050	AT5G41050	Pollen Ole e 1 allergen and extensin family protein	3.009	2.0095
AT5G41590	AT5G41590	LURP-one-like protein (DUF567)	2.858	1.9078
AT5G41750	AT5G41750	Disease resistance protein (TIR-NBS-LRR class) family	1.3522	1.3107
AT5G42070	AT5G42070	hypothetical protein	2.0794	1.6195
AT5G42610	AT5G42610	calcium uniporter (DUF607)	4.6892	3.3444
AT5G42770	AT5G42770	Maf-like protein	1.3899	1.0459
AT5G42780	HB27	homeobox protein 27	2.0047	2.9078
AT5G43420	AT5G43420	RING/U-box superfamily protein	1.7041	1.1645
AT5G43870	AT5G43870	auxin canalization protein (DUF828)	2.0475	1.0563
AT5G44400	AT5G44400	FAD-binding Berberine family protein	1.7679	1.1332
AT5G44578	AT5G44578	transmembrane protein	1.1965	1.4462
AT5G45820	CIPK20	CBL-interacting protein kinase 20	2.3715	3.4348
AT5G48550	AT5G48550	F-box associated ubiquitination effector family protein	4.1745	3.8567
AT5G48850	ATSDI1	Tetratricopeptide repeat (TPR)-like superfamily protein	2.9244	3.5173
AT5G49630	AAP6	amino acid permease 6	3.6741	2.127
AT5G49800	AT5G49800	Polyketide cyclase/dehydrase and lipid transport superfamily protein	1.5304	2.7413
AT5G51720	NEET	2 iron, 2 sulfur cluster binding protein	2.9334	2.2471
AT5G52120	PP2-A14	phloem protein 2-A14	2.7198	1.0705
AT5G52547	AT5G52547	hypothetical protein	2.059	2.8065
AT5G53110	AT5G53110	RING/U-box superfamily protein	1.6004	1.828
AT5G53420	AT5G53420	CCT motif family protein	1.8035	1.8294
AT5G53880	AT5G53880	hypothetical protein	2.8471	1.9367
AT5G54145	AT5G54145	hypothetical protein	1.9568	2.3064
AT5G54490	PBP1	pinoid-binding protein 1	5.5282	2.9363
AT5G54530	AT5G54530	serine protease, putative (Protein of unknown function, DUF538)	3.7304	2.575
AT5G54590	CRLK1	Protein kinase superfamily protein	1.2218	1.0181
AT5G55170	SUMO3	small ubiquitin-like modifier 3	2.0642	1.4095
AT5G55620	AT5G55620	hypothetical protein	4.4008	2.3995
AT5G56500	Cpn60beta3	TCP-1/cpn60 chaperonin family protein	1.5045	1.4055
AT5G56530	AT5G56530	tRNA-splicing ligase (DUF239)	2.1938	3.2636
AT5G56780	ET2	effector of transcription2	4.101	1.5963
AT5G56850	AT5G56850	hypothetical protein	2.0035	1.1952
AT5G57180	CIA2	chloroplast import apparatus 2	1.7668	1.0308
AT5G57340	AT5G57340	ras guanine nucleotide exchange factor Q-like protein	3.6247	1.7198
AT5G57785	AT5G57785	hypothetical protein	1.3687	2.6981
AT5G58000	AT5G58000	Reticulon family protein	2.6376	1.3913
AT5G58900	AT5G58900	Homeodomain-like transcriptional regulator	2.4591	1.0786
AT5G58930	AT5G58930	hypothetical protein (DUF740)	1.6409	1.8196
AT5G59050	AT5G59050	G patch domain protein	1.5716	2.3532
AT5G59305	AT5G59305	CLAVATA 3/ESR (CLE)-like protein	4.6607	2.6402
AT5G59410	AT5G59410	Rab5-interacting family protein	1.5682	1.0542
AT5G59990	AT5G59990	CCT motif family protein	2.3712	1.4083
AT5G60200	TMO6	TARGET OF MONOPTEROS 6	2.3739	2.1439
AT5G60210	RIP5	ROP interactive partner 5	1.3762	1.1468
AT5G60300	LecRK-I.9	Concanavalin A-like lectin protein kinase family protein	1.6923	1.0367
AT5G61340	AT5G61340	transmembrane protein	1.8741	1.7949
AT5G61480	PXY	Leucine-rich repeat protein kinase family protein	2.6658	2.8882
AT5G61660	AT5G61660	glycine-rich protein	3.549	2.8867
AT5G62940	HCA2	Dof-type zinc finger DNA-binding family protein	1.588	2.3162
AT5G63090	LOB	Lateral organ boundaries (LOB) domain family protein	2.5775	2.1649
AT5G63700	AT5G63700	zinc ion binding / DNA binding protein	1.5009	1.5372
AT5G64040	PSAN	photosystem I reaction center subunit PSI-N, chloroplast, putative / PSI-N, putative (PSAN)	2.7859	1.1528
AT5G64550	AT5G64550	loricrin-like protein	1.5227	1.9441
AT5G64552			1.5227	1.9441
AT5G64667	IDL2	inflorescence deficient in abscission (IDA)-like 2	1.563	3.5654
AT5G64770	RGF9	root meristem growth factor	1.9603	2.0486
AT5G64900	PROPEP1	precursor of peptide 1	3.201	1.3975
AT5G65390	AGP7	arabinogalactan protein 7	3.5773	1.2253
AT5G65440	AT5G65440	transmembrane protein	2.4298	1.7288
AT5G65530	AT5G65530	Protein kinase superfamily protein	1.1239	1.8613
AT5G65700	BAM1	Leucine-rich receptor-like protein kinase family protein	3.365	1.1565
AT5G66310	AT5G66310	ATP binding microtubule motor family protein	1.4964	1.786
AT5G66520	AT5G66520	Tetratricopeptide repeat (TPR)-like superfamily protein	2.7693	2.2267
AT5G66560	AT5G66560	Phototropic-responsive NPH3 family protein	1.8851	1.5207
AT5G66570	PSBO1	PS II oxygen-evolving complex 1	1.8908	1.2562
AT5G66650	AT5G66650	calcium uniporter (DUF607)	1.3507	1.1302
AT5G66770	AT5G66770	GRAS family transcription factor	4.1302	1.03
AT5G66800	AT5G66800	membrane-associated kinase regulator-like protein	1.4346	1.7114
AT5G67150	AT5G67150	HXXXD-type acyl-transferase family protein	2.0773	2.1291
AT5G67210	IRX15-L	IRREGULAR XYLEM protein (DUF579)	2.0133	2.0218
AT5G67385	AT5G67385	Phototropic-responsive NPH3 family protein	1.6433	2.4766
AT5G67390	AT5G67390	glycosyltransferase-like protein	2.3588	2.1502
AT4G01680	MYB55	myb domain protein 55	3.3791	1.5005
AT1G09540	MYB61	myb domain protein 61	5.9318	3.6416
AT3G50060	MYB77	myb domain protein 77	3.5729	1.588
AT2G02820	MYB88	myb domain protein 88	1.4192	1.3664
AT1G63910	AtMYB103	myb domain protein 103	4.7935	2.3004
AT1G12380	AT1G12380	hypothetical protein	3.3226	2.1199

## Sheet: Table_S7
Supplementary Table S7. GO enrichment analysis of the genes with upregulated expression levels according to the RNA-seq analysis.
Genes showing higher expression in 7 and 13 DAD in RNA-Seq analysis were selected for enrichment analysis.
Analysis Type:	PANTHER Overrepresentation Test (Released 20210224)
Annotation Version and Release Date:	GO Ontology database DOI: 10.5281/zenodo.5228828 Released 2021-08-18
Analyzed List:	Upload_1 (Arabidopsis thaliana)
Reference List:	Arabidopsis thaliana (all genes in database)
Test Type:	FISHER
Correction:	BONFERRONI
Bonferroni count:	2858
GO biological process complete	Arabidopsis thaliana - REFLIST (27462)	upload_1 (909)	Expected	Over/ Under	Fold Enrichment	P-value
cellular response to sulfur starvation (GO:0010438)	7	7	0.23	+	30.21	0.000273
NAD(P)H dehydrogenase complex assembly (GO:0010275)	11	7	0.36	+	19.23	0.00226
regulation of glucosinolate biosynthetic process (GO:0010439)	11	6	0.36	+	16.48	0.0278
indole glucosinolate metabolic process (GO:0042343)	18	8	0.6	+	13.43	0.00288
S-glycoside biosynthetic process (GO:0016144)	41	15	1.36	+	11.05	4.68e-07
glucosinolate biosynthetic process (GO:0019761)	41	15	1.36	+	11.05	4.68e-07
glycosinolate biosynthetic process (GO:0019758)	41	15	1.36	+	11.05	4.68e-07
glycosyl compound biosynthetic process (GO:1901659)	50	16	1.66	+	9.67	5.91e-07
cellular oxidant detoxification (GO:0098869)	28	8	0.93	+	8.63	0.042
response to insect (GO:0009625)	32	9	1.06	+	8.5	0.0136
plant-type secondary cell wall biogenesis (GO:0009834)	63	16	2.09	+	7.67	1.01e-05
xylan biosynthetic process (GO:0045492)	40	10	1.32	+	7.55	0.00996
xylan metabolic process (GO:0045491)	61	13	2.02	+	6.44	0.00169
S-glycoside metabolic process (GO:0016143)	114	24	3.77	+	6.36	3.99e-08
glucosinolate metabolic process (GO:0019760)	114	24	3.77	+	6.36	3.99e-08
glycosinolate metabolic process (GO:0019757)	114	24	3.77	+	6.36	3.99e-08
serine family amino acid metabolic process (GO:0009069)	60	12	1.99	+	6.04	0.00816
indole-containing compound metabolic process (GO:0042430)	76	14	2.52	+	5.57	0.00293
sulfur compound biosynthetic process (GO:0044272)	146	26	4.83	+	5.38	1.5e-07
cell wall polysaccharide biosynthetic process (GO:0070592)	85	14	2.81	+	4.98	0.00944
phloem or xylem histogenesis (GO:0010087)	129	21	4.27	+	4.92	4.3e-05
hemicellulose metabolic process (GO:0010410)	113	18	3.74	+	4.81	0.000606
cellular component macromolecule biosynthetic process (GO:0070589)	91	14	3.01	+	4.65	0.0191
cell wall macromolecule biosynthetic process (GO:0044038)	91	14	3.01	+	4.65	0.0191
glycosyl compound metabolic process (GO:1901657)	171	26	5.66	+	4.59	3.12e-06
photosynthesis, light reaction (GO:0019684)	127	19	4.2	+	4.52	0.000671
cell wall polysaccharide metabolic process (GO:0010383)	147	21	4.87	+	4.32	0.000318
photosynthesis (GO:0015979)	188	26	6.22	+	4.18	1.85e-05
secondary metabolite biosynthetic process (GO:0044550)	146	20	4.83	+	4.14	0.00116
cell wall macromolecule metabolic process (GO:0044036)	177	22	5.86	+	3.76	0.0014
organic acid catabolic process (GO:0016054)	163	20	5.4	+	3.71	0.00548
regulation of hormone levels (GO:0010817)	264	32	8.74	+	3.66	6.59e-06
carboxylic acid catabolic process (GO:0046395)	154	18	5.1	+	3.53	0.0323
sulfur compound metabolic process (GO:0006790)	398	46	13.17	+	3.49	9.32e-09
regionalization (GO:0003002)	157	18	5.2	+	3.46	0.041
secondary metabolic process (GO:0019748)	306	35	10.13	+	3.46	4.72e-06
cell wall biogenesis (GO:0042546)	245	28	8.11	+	3.45	0.000202
alpha-amino acid metabolic process (GO:1901605)	237	27	7.84	+	3.44	0.000366
plant-type cell wall organization or biogenesis (GO:0071669)	269	30	8.9	+	3.37	0.000114
cellular amino acid biosynthetic process (GO:0008652)	188	20	6.22	+	3.21	0.0383
cellular polysaccharide metabolic process (GO:0044264)	274	29	9.07	+	3.2	0.000529
polysaccharide biosynthetic process (GO:0000271)	219	23	7.25	+	3.17	0.0108
cellular amino acid metabolic process (GO:0006520)	400	42	13.24	+	3.17	1.23e-06
cellular carbohydrate biosynthetic process (GO:0034637)	218	22	7.22	+	3.05	0.031
polysaccharide metabolic process (GO:0005976)	422	42	13.97	+	3.01	5.34e-06
carbohydrate biosynthetic process (GO:0016051)	308	30	10.19	+	2.94	0.00165
small molecule catabolic process (GO:0044282)	239	23	7.91	+	2.91	0.0399
cellular carbohydrate metabolic process (GO:0044262)	389	37	12.88	+	2.87	0.000144
cell wall organization or biogenesis (GO:0071554)	518	49	17.15	+	2.86	1.16e-06
carboxylic acid biosynthetic process (GO:0046394)	427	37	14.13	+	2.62	0.00191
defense response to bacterium (GO:0042742)	372	32	12.31	+	2.6	0.0134
organic acid biosynthetic process (GO:0016053)	456	39	15.09	+	2.58	0.00106
tissue development (GO:0009888)	646	53	21.38	+	2.48	2.92e-05
oxoacid metabolic process (GO:0043436)	976	80	32.31	+	2.48	4.21e-09
organic acid metabolic process (GO:0006082)	1009	82	33.4	+	2.46	2.72e-09
small molecule biosynthetic process (GO:0044283)	604	49	19.99	+	2.45	0.000144
response to bacterium (GO:0009617)	486	38	16.09	+	2.36	0.0103
root development (GO:0048364)	538	41	17.81	+	2.3	0.00959
root system development (GO:0022622)	540	41	17.87	+	2.29	0.00997
carboxylic acid metabolic process (GO:0019752)	874	66	28.93	+	2.28	1.15e-05
carbohydrate metabolic process (GO:0005975)	945	71	31.28	+	2.27	2.59e-06
response to external biotic stimulus (GO:0043207)	1102	80	36.48	+	2.19	9.46e-07
response to other organism (GO:0051707)	1102	80	36.48	+	2.19	9.46e-07
response to biotic stimulus (GO:0009607)	1104	80	36.54	+	2.19	1e-06
biological process involved in interspecies interaction between organisms (GO:0044419)	1114	80	36.87	+	2.17	1.98e-06
small molecule metabolic process (GO:0044281)	1516	108	50.18	+	2.15	1.97e-09
response to external stimulus (GO:0009605)	1527	108	50.54	+	2.14	2.45e-09
response to light stimulus (GO:0009416)	722	51	23.9	+	2.13	0.00368
response to radiation (GO:0009314)	746	51	24.69	+	2.07	0.00909
regulation of biological quality (GO:0065008)	922	62	30.52	+	2.03	0.0013
defense response to other organism (GO:0098542)	795	52	26.31	+	1.98	0.0277
immune response (GO:0006955)	801	52	26.51	+	1.96	0.0308
defense response (GO:0006952)	1005	65	33.27	+	1.95	0.00244
plant organ development (GO:0099402)	1054	67	34.89	+	1.92	0.00284
response to abiotic stimulus (GO:0009628)	2061	117	68.22	+	1.72	0.000113
response to chemical (GO:0042221)	2530	137	83.74	+	1.64	9.27e-05
response to stress (GO:0006950)	3187	172	105.49	+	1.63	1.13e-06
response to stimulus (GO:0050896)	5474	288	181.19	+	1.59	7e-13
anatomical structure development (GO:0048856)	2895	142	95.83	+	1.48	0.012
biosynthetic process (GO:0009058)	2819	137	93.31	+	1.47	0.0268
metabolic process (GO:0008152)	8478	360	280.62	+	1.28	0.000125
cellular process (GO:0009987)	12044	503	398.66	+	1.26	2.72e-08
cellular metabolic process (GO:0044237)	7691	318	254.57	+	1.25	0.0192
organic substance metabolic process (GO:0071704)	7889	325	261.13	+	1.24	0.019
Unclassified (UNCLASSIFIED)	6250	175	206.88	-	0.85	0
nucleic acid metabolic process (GO:0090304)	1734	23	57.4	-	0.4	0.000771
gene expression (GO:0010467)	1633	19	54.05	-	0.35	0.000141
RNA metabolic process (GO:0016070)	1321	12	43.73	-	0.27	7.13e-05

## Sheet: Table_S8
Supplementary Table S8. Genes with downregulated expression levels at 7 and 13 DAD according to the RNA-seq analysis.
Normalized log2 data was used to compare changes in gene expression regulated by 10 mM ethanol. Log2FC≤-1, FDR<0.1.
Genes were categorized according to the PANTHER GO analysis (Protein class); http://www.pantherdb.org/.
AGI code	Gene name	Description	Fold change
			7 DAD	13 DAD
Metabolite Interconversion Enzyme (PC00262)
AT1G01480	ACS2	1-amino-cyclopropane-1-carboxylate synthase 2	-5.179	-1.5644
AT1G02050	LAP6	Chalcone and stilbene synthase family protein	-1.2465	-1.7803
AT1G08570	ACHT4	Atypical CYS HIS rich thioredoxin 4	-2.5163	-1.3149
AT1G09500	AT1G09500	NAD(P)-binding Rossmann-fold superfamily protein	-5.5091	-1.1516
AT1G09510	AT1G09510	NAD(P)-binding Rossmann-fold superfamily protein	-5.5522	-3.4274
AT1G14730	AT1G14730	Cytochrome b561/ferric reductase transmembrane protein family	-3.6899	-1.2274
AT1G17020	SRG1	senescence-related gene 1	-3.6428	-1.8159
AT1G20630	CAT1	catalase 1	-1.7534	-1.4701
AT1G22360	UGT85A2	UDP-glucosyl transferase 85A2	-2.4856	-1.7334
AT1G22400	UGT85A1	UDP-Glycosyltransferase superfamily protein	-3.4968	-1.4834
AT1G23800	ALDH2B7	aldehyde dehydrogenase 2B7	-1.9504	-1.4301
AT1G30620	MUR4	NAD(P)-binding Rossmann-fold superfamily protein	-1.8765	-1.2149
AT1G37130	NIA2	Nitrate reductase 2	-2.2073	-1.9301
AT1G41830	SKS6	SKU5-similar 6	-1.2321	-1.1236
AT1G52160	TRZ3	tRNAse Z3	-1.4559	-1.0068
AT1G53100	AT1G53100	Core-2/I-branching beta-1,6-N-acetylglucosaminyltransferase family protein	-1.7363	-1.8288
AT1G60470	GolS4	galactinol synthase 4	-2.978	-2.4312
AT1G60730	AT1G60730	NAD(P)-linked oxidoreductase superfamily protein	-1.5595	-1.3662
AT1G63180	UGE3	UDP-D-glucose/UDP-D-galactose 4-epimerase 3	-1.0016	-1.4734
AT1G66700	PXMT1	S-adenosyl-L-methionine-dependent methyltransferases superfamily protein	-3.0686	-2.738
AT1G68390	AT1G68390	Core-2/I-branching beta-1,6-N-acetylglucosaminyltransferase family protein	-3.0242	-3.2003
AT1G71695	AT1G71695	Peroxidase superfamily protein	-2.5805	-2.0447
AT1G72680	CAD1	cinnamyl-alcohol dehydrogenase	-3.2299	-1.2898
AT1G73010	PS2	inorganic pyrophosphatase 1	-3.1515	-1.2388
AT1G74590	GSTU10	glutathione S-transferase TAU 10	-1.7249	-1.5881
AT1G76130	AMY2	alpha-amylase-like 2	-2.1289	-1.0627
AT1G77120	ADH1	alcohol dehydrogenase 1	-5.2943	-1.66
AT1G78050	PGM	phosphoglycerate/bisphosphoglycerate mutase	-1.0676	-1.1416
AT1G80320	AT1G80320	2-oxoglutarate (2OG) and Fe(II)-dependent oxygenase superfamily protein	-3.0481	-1.6924
AT2G01890	PAP8	purple acid phosphatase 8	-2.7646	-1.3679
AT2G02390	GSTZ1	glutathione S-transferase zeta 1	-2.0015	-1.0315
AT2G03760	SOT12	sulfotransferase 12	-4.0987	-1.0789
AT2G14620	XTH10	xyloglucan endotransglucosylase/hydrolase 10	-1.3609	-2.5813
AT2G16790	AT2G16790	P-loop containing nucleoside triphosphate hydrolases superfamily protein	-1.335	-1.1224
AT2G19900	NADP-ME1	NADP-malic enzyme 1	-6.3977	-2.3562
AT2G21590	APL4	Glucose-1-phosphate adenylyltransferase family protein	-3.4257	-1.1875
AT2G23610	MES3	methyl esterase 3	-1.348	-1.0035
AT2G24180	CYP71B6	cytochrome p450 71b6	-1.2435	-1.2626
AT2G25450	AT2G25450	2-oxoglutarate (2OG) and Fe(II)-dependent oxygenase superfamily protein	-1.9739	-1.8467
AT2G29300	AT2G29300	NAD(P)-binding Rossmann-fold superfamily protein	-2.2518	-1.6776
AT2G29350	SAG13	senescence-associated gene 13	-2.8417	-1.8362
AT2G29440	GSTU6	glutathione S-transferase tau 6	-1.9074	-3.0834
AT2G29460	GSTU4	glutathione S-transferase tau 4	-5.8702	-1.6219
AT2G29470	GSTU3	glutathione S-transferase tau 3	-2.1662	-2.5693
AT2G30750	CYP71A12	cytochrome P450 family 71 polypeptide	-3.2661	-2.0446
AT2G30770	CYP71A13	cytochrome P450 family 71 polypeptide	-3.4789	-2.5862
AT2G34850	MEE25	NAD(P)-binding Rossmann-fold superfamily protein	-3.2147	-1.5726
AT2G36770	AT2G36770	UDP-Glycosyltransferase superfamily protein	-4.9743	-1.5513
AT2G36780	AT2G36780	UDP-Glycosyltransferase superfamily protein	-7.6316	-1.9419
AT2G36970	AT2G36970	UDP-Glycosyltransferase superfamily protein	-1.2851	-1.1318
AT2G37760	AKR4C8	NAD(P)-linked oxidoreductase superfamily protein	-2.4038	-1.0202
AT2G37770	ChlAKR	NAD(P)-linked oxidoreductase superfamily protein	-4.283	-1.4335
AT2G39800	P5CS1	delta1-pyrroline-5-carboxylate synthase 1	-1.4653	-1.0725
AT2G42790	CSY3	citrate synthase 3	-2.5047	-1.0661
AT2G43020	PAO2	polyamine oxidase 2	-1.0381	-1.0802
AT2G44350	ATCS	Citrate synthase family protein	-1.2523	-1.2185
AT2G47870	AT2G47870	Thioredoxin superfamily protein	-3.6268	-1.3367
AT2G48150	GPX4	glutathione peroxidase 4	-2.3442	-3.0076
AT3G01420	DOX1	Peroxidase superfamily protein	-3.0382	-3.0581
AT3G01520	AT3G01520	Adenine nucleotide alpha hydrolases-like superfamily protein	-1.9682	-1.2862
AT3G02040	SRG3	senescence-related gene 3	-1.715	-1.7838
AT3G03240	AT3G03240	alpha/beta-Hydrolases superfamily protein	-6.6251	-2.5496
AT3G03310	LCAT3	lecithin:cholesterol acyltransferase 3	-3.0588	-1.0629
AT3G03640	BGLU25	beta glucosidase 25	-1.9049	-1.6826
AT3G11480	BSMT1	S-adenosyl-L-methionine-dependent methyltransferases superfamily protein	-4.9003	-3.0284
AT3G12670	emb2742	CTP synthase family protein	-2.4232	-1.047
AT3G14360	AT3G14360	alpha/beta-Hydrolases superfamily protein	-2.9376	-1.7726
AT3G14680	CYP72A14	cytochrome P450, family 72, subfamily A, polypeptide 14	-3.5774	-2.5789
AT3G17240	mtLPD2	lipoamide dehydrogenase 2	-1.2209	-1.1929
AT3G17770	AT3G17770	Dihydroxyacetone kinase	-2.6072	-1.1211
AT3G24170	GR1	glutathione-disulfide reductase	-1.8352	-1.1882
AT3G26200	CYP71B22	cytochrome P450, family 71, subfamily B, polypeptide 22	-3.1573	-3.3399
AT3G26690	NUDX13	nudix hydrolase homolog 13	-1.4487	-2.0078
AT3G27380	SDH2-1	succinate dehydrogenase 2-1	-2.6515	-1.6601
AT3G27540	AT3G27540	beta-1,4-N-acetylglucosaminyltransferase family protein	-2.0449	-1.1901
AT3G46670	UGT76E11	UDP-glucosyl transferase 76E11	-2.9944	-1.151
AT3G48520	CYP94B3	cytochrome P450, family 94, subfamily B, polypeptide 3	-4.0554	-2.7419
AT3G48580	XTH11	xyloglucan endotransglucosylase/hydrolase 11	-2.4293	-2.6293
AT3G48690	CXE12	alpha/beta-Hydrolases superfamily protein	-2.2987	-1.2604
AT3G49120	PRXCB	peroxidase CB	-3.5139	-2.1876
AT3G51660	AT3G51660	Tautomerase/MIF superfamily protein	-1.456	-1.1306
AT3G51840	ACX4	acyl-CoA oxidase 4	-1.2608	-1.1088
AT3G53160	UGT73C7	UDP-glucosyl transferase 73C7	-3.9464	-2.9972
AT3G55610	P5CS2	delta 1-pyrroline-5-carboxylate synthase 2	-3.3559	-3.3282
AT3G55970	JRG21	jasmonate-regulated gene 21	-2.5485	-1.9413
AT3G60130	BGLU16	beta glucosidase 16	-2.1754	-3.1949
AT3G60140	DIN2	Glycosyl hydrolase superfamily protein	-5.12	-3.914
AT4G03540	AT4G03540	Uncharacterized protein family (UPF0497)	-2.8542	-1.3356
AT4G12430	TPPF	Haloacid dehalogenase-like hydrolase (HAD) superfamily protein	-2.9296	-1.541
AT4G15690	AT4G15690	Thioredoxin superfamily protein	-2.0127	-3.8786
AT4G15700	AT4G15700	Thioredoxin superfamily protein	-5.9371	-4.0866
AT4G16690	MES16	methyl esterase 16	-3.1291	-1.1638
AT4G18340	AT4G18340	Glycosyl hydrolase superfamily protein	-2.7161	-2.9137
AT4G19230	CYP707A1	cytochrome P450, family 707, subfamily A, polypeptide 1	-3.5525	-1.5488
AT4G19810	ChiC	Glycosyl hydrolase family protein with chitinase insertion domain-containing protein	-3.2363	-2.3358
AT4G20320	AT4G20320	CTP synthase family protein	-2.4907	-2.0026
AT4G21580	AT4G21580	oxidoreductase, zinc-binding dehydrogenase family protein	-1.9168	-1.0029
AT4G22260	IM	Alternative oxidase family protein	-1.6621	-1.2451
AT4G23600	CORI3	Tyrosine transaminase family protein	-2.3383	-2.0867
AT4G24430	AT4G24430	Rhamnogalacturonate lyase family protein	-1.6411	-2.5475
AT4G25810	XTR6	xyloglucan endotransglycosylase 6	-2.0755	-2.7915
AT4G26200	ACS7	1-amino-cyclopropane-1-carboxylate synthase 7	-6.4226	-2.8778
AT4G26940	AT4G26940	Galactosyltransferase family protein	-1.2162	-1.2465
AT4G33440	AT4G33440	Pectin lyase-like superfamily protein	-1.5577	-1.2945
AT4G33540	AT4G33540	metallo-beta-lactamase family protein	-3.2046	-1.3918
AT4G34710	ADC2	arginine decarboxylase 2	-2.6754	-1.4469
AT4G36380	ROT3	Cytochrome P450 superfamily protein	-2.107	-1.4726
AT4G37320	CYP81D5	cytochrome P450, family 81, subfamily D, polypeptide 5	-1.8389	-1.1899
AT4G37430	CYP91A2	cytochrome P450, family 91, subfamily A, polypeptide 2	-3.3871	-1.1824
AT5G01670	AT5G01670	NAD(P)-linked oxidoreductase superfamily protein	-4.0139	-1.4244
AT5G04380	AT5G04380	S-adenosyl-L-methionine-dependent methyltransferases superfamily protein	-4.9756	-1.3622
AT5G04540	MTM2	Myotubularin-like phosphatases II superfamily	-1.4559	-1.0222
AT5G07470	PMSR3	peptidemethionine sulfoxide reductase 3	-1.5375	-1.005
AT5G11520	ASP3	aspartate aminotransferase 3	-2.7841	-1.2297
AT5G14180	MPL1	Myzus persicae-induced lipase 1	-2.1791	-1.661
AT5G14780	FDH	formate dehydrogenase	-1.1224	-1.1628
AT5G17380	AT5G17380	Thiamine pyrophosphate dependent pyruvate decarboxylase family protein	-2.3457	-1.4016
AT5G17390	AT5G17390	Adenine nucleotide alpha hydrolases-like superfamily protein	-6.7505	-2.6369
AT5G19440	AT5G19440	NAD(P)-binding Rossmann-fold superfamily protein	-2.0764	-1.6506
AT5G20960	AO1	aldehyde oxidase 1	-1.9516	-1.6861
AT5G24530	DMR6	2-oxoglutarate (2OG) and Fe(II)-dependent oxygenase superfamily protein	-2.6399	-1.282
AT5G24950	CYP71A15	cytochrome P450, family 71, subfamily A, polypeptide 15	-6.4753	-6.593
AT5G25130	CYP71B12	cytochrome P450, family 71, subfamily B, polypeptide 12	-1.4236	-2.2072
AT5G37710	AT5G37710	alpha/beta-Hydrolases superfamily protein	-2.1424	-1.2629
AT5G40382	AT5G40382	Cytochrome c oxidase subunit Vc family protein	-4.3949	-1.0114
AT5G43430	ETFBETA	electron transfer flavoprotein beta	-1.7525	-1.0832
AT5G49690	AT5G49690	UDP-Glycosyltransferase superfamily protein	-6.6835	-1.6557
AT5G51890	AT5G51890	Peroxidase superfamily protein	-1.152	-1.2297
AT5G57550	XTH25	xyloglucan endotransglucosylase/hydrolase 25	-5.6276	-5.0091
AT5G57560	TCH4	Xyloglucan endotransglucosylase/hydrolase family protein	-3.7286	-1.6323
AT5G57655	AT5G57655	xylose isomerase family protein	-1.1169	-1.9779
AT5G62530	ALDH12A1	aldehyde dehydrogenase 12A1	-1.2643	-1.4937
AT5G63030	GRXC1	Thioredoxin superfamily protein	-1.0705	-1.2008
AT5G66760	SDH1-1	succinate dehydrogenase 1-1	-2.9015	-1.1334
AT5G67310	CYP81G1	cytochrome P450, family 81, subfamily G, polypeptide 1	-5.7821	-2.3343
Gene Specific Transcriptional Regulation (PC00264)
AT1G27730	STZ	salt tolerance zinc finger	-2.6015	-1.4961
AT1G28360	ERF12	ERF domain protein 12	-1.8313	-1.6383
AT1G62300	WRKY6	WRKY family transcription factor	-1.9821	-1.2149
AT1G68880	bZIP	basic leucine-zipper 8	-6.712	-6.1821
AT1G71520	AT1G71520	Integrase-type DNA-binding superfamily protein	-4.8974	-2.7791
AT1G77950	AGL67	AGAMOUS-like 67	-4.3798	-2.6418
AT2G02060	AT2G02060	Homeodomain-like superfamily protein	-2.0353	-1.1034
AT2G23320	WRKY15	WRKY DNA-binding protein 15	-1.8217	-1.8081
AT2G36080	ABS2	AP2/B3-like transcriptional factor family protein	-1.2683	-1.4996
AT3G02990	HSFA1E	heat shock transcription factor A1E	-2.2208	-1.3702
AT3G11580	AT3G11580	AP2/B3-like transcriptional factor family protein	-1.0651	-1.8363
AT3G25710	BHLH32	basic helix-loop-helix 32	-2.0379	-1.212
AT3G49760	bZIP5	basic leucine-zipper 5	-4.0496	-1.1716
AT3G50260	CEJ1	cooperatively regulated by ethylene and jasmonate 1	-1.7409	-1.7707
AT3G51960	BZIP24	basic leucine zipper 24	-3.0249	-1.4362
AT3G54320	WRI1	Integrase-type DNA-binding superfamily protein	-2.2616	-2.1522
AT4G06746	RAP2.9	related to AP2 9	-5.5583	-5.3707
AT4G30935	WRKY32	WRKY DNA-binding protein 32	-1.5548	-1.3856
AT4G31800	WRKY18	WRKY DNA-binding protein 18	-1.0549	-2.03
AT4G34590	GBF6	G-box binding factor 6	-2.1365	-1.0997
AT4G36240	GATA7	GATA transcription factor 7	-2.3339	-1.2064
AT4G37730	bZIP7	basic leucine-zipper 7	-2.8719	-1.2532
AT5G13080	WRKY75	WRKY DNA-binding protein 75	-2.732	-1.9996
AT5G49450	bZIP1	basic leucine-zipper 1	-2.1405	-1.8654
AT5G61590	AT5G61590	Integrase-type DNA-binding superfamily protein	-1.0132	-1.7793
Membrane Traffic Protein (PC00150)
AT3G61450	SYP73	syntaxin of plants 73	-3.9164	-1.1884
DNA Metabolism Protein (PC00009)
AT5G19310	CHR23	homeotic protein regulator	-1.593	-1.2661
RNA Metabolism Protein (PC00031)
AT1G06660	JASON	Aspartyl/glutamyl-tRNA(Asn/Gln) amidotransferase subunit	-1.1965	-1.7804
AT1G10580	AT1G10580	Transducin/WD40 repeat-like superfamily protein	-1.2981	-1.0287
AT1G66500	AT1G66500	Pre-mRNA cleavage complex II	-2.249	-1.0343
AT3G28210	PMZ	zinc finger (AN1-like) family protein	-6.2043	-2.022
AT3G49130	AT3G49130	SWAP (Suppressor-of-White-APricot)/surp RNA-binding domain-containing protein	-6.4883	-4.2081
AT4G26000	PEP	RNA-binding KH domain-containing protein	-1.7752	-1.0766
AT4G29820	CFIM-25	homolog of CFIM-25	-1.8501	-1.0441
AT4G31420	AT4G31420	Zinc finger protein 622	-1.4184	-1.0915
AT5G55920	OLI2	S-adenosyl-L-methionine-dependent methyltransferases superfamily protein	-1.0171	-1.609
Calcium Binding Proteins (PC00060)
AT4G37010	CEN2	centrin 2	-2.5333	-1.1662
AT4G26470	AT4G26470	Calcium-binding EF-hand family protein	-2.4186	-2.3114
AT3G22930	CML11	calmodulin-like 11	-2.3303	-1.6735
Cell adhesion Molecule (PC00069)
AT5G57410	AT5G57410	Afadin/alpha-actinin-binding protein	-1.2335	-1.2425
Chaperons (PC00072)
AT5G59720	HSP18.2	heat shock protein 18.2	-1.449	-2.6344
AT5G37670	AT5G37670	HSP20-like chaperones superfamily protein	-2.444	-1.158
AT1G07400	AT1G07400	HSP20-like chaperones superfamily protein	-3.2539	-2.2704
AT1G53540	AT1G53540	HSP20-like chaperones superfamily protein	-7.5655	-2.672
AT5G12030	HSP17.6A	heat shock protein 17.6A	-6.0532	-3.7204
AT2G21510	AT2G21510	DNAJ heat shock N-terminal domain-containing protein	-3.6111	-3.2469
AT4G10250	ATHSP22.0	HSP20-like chaperones superfamily protein	-7.3742	-2.0004
AT3G15352	COX17	cytochrome c oxidase 17	-2.7365	-1.3421
AT3G46230	HSP17.4	heat shock protein 17.4	-7.057	-3.0105
Chromatin/Chromatin binding or Regulator Protein (PC00077)
AT3G09480	AT3G09480	Histone superfamily protein	-2.3894	-1.3499
AT5G37260	RVE2	Homeodomain-like superfamily protein	-4.816	-1.8573
AT1G01060	LHY	Homeodomain-like superfamily protein	-1.1306	-1.1464
Cytoskeletal Protein (PC00085)
AT2G16700	ADF5	actin depolymerizing factor 5	-2.2666	-1.1076
AT3G06420	ATG8H	Ubiquitin-like superfamily protein	-3.9383	-1.4532
Defense/Immunity Protein (PC00090)
AT2G02120	PDF2.1	Scorpion toxin-like knottin superfamily protein	-3.903	-3.0705
Extra Cellular Matrix Protein (PC00102)
AT1G21310	EXT3	Extensin 3	-1.6976	-1.7281
AT3G52850	VSR1	Vacuolar sorting receptor homolog 1	-1.652	-1.2876
Protein-binding Activity Modulator (PC00095)
AT1G03220	AT1G03220	Eukaryotic aspartyl protease family protein	-3.9381	-3.7735
AT1G08650	PPCK1	phosphoenolpyruvate carboxylase kinase 1	-5.1508	-2.1332
AT1G29770	AT1G29770	Haloacid dehalogenase-like hydrolase (HAD) superfamily protein	-5.1372	-2.9576
AT1G49160	WNK7	Protein kinase superfamily protein	-1.6049	-1.3297
AT1G55530	AT1G55530	RING/U-box superfamily protein	-1.9734	-1.2945
AT5G57565	AT5G57565	Protein kinase superfamily protein	-3.0689	-1.0056
AT5G62800	AT5G62800	Protein with RING/U-box and TRAF-like domain	-7.0183	-1.8094
AT5G65470	AT5G65470	O-fucosyltransferase family protein	-1.5769	-1.0873
AT5G66080	AT5G66080	Protein phosphatase 2C family protein	-2.7429	-1.4649
AT5G51760	AHG1	Protein phosphatase 2C family protein	-6.2402	-1.2792
AT2G04160	AIR3	Subtilisin-like serine endopeptidase family protein	-1.7993	-1.2049
AT2G22990	SNG1	sinapoylglucose 1	-1.6991	-1.3807
AT2G25940	ALPHA-VPE	alpha-vacuolar processing enzyme	-2.2962	-1.3991
AT2G29380	HAI3	highly ABA-induced PP2C protein 3	-8.064	-1.8291
AT2G36630	AT2G36630	Sulfite exporter TauE/SafE family protein	-2.5377	-1.554
AT3G15740	AT3G15740	RING/U-box superfamily protein	-5.9419	-2.1499
AT3G16800	AT3G16800	Protein phosphatase 2C family protein	-2.6074	-1.4799
AT3G17180	scpl33	serine carboxypeptidase-like 33	-3.028	-1.1577
AT3G22420	WNK2	with no lysine (K) kinase 2	-1.8731	-1.2803
AT4G03960	PFA-DSP4	Phosphotyrosine protein phosphatases superfamily protein	-1.8229	-1.862
AT4G40070	AT4G40070	RING/U-box superfamily protein	-2.4255	-1.1908
AT5G01700	AT5G01700	Protein phosphatase 2C family protein	-2.2695	-1.7446
AT5G06750	AT5G06750	Protein phosphatase 2C family protein	-2.6556	-1.8129
AT5G09640	SCPL19	serine carboxypeptidase-like 19	-8.1183	-1.233
AT5G15250	FTSH6	FTSH protease 6	-4.1695	-2.5155
AT5G22860	AT5G22860	Serine carboxypeptidase S28 family protein	-2.7925	-1.1416
AT5G37540	AT5G37540	Eukaryotic aspartyl protease family protein	-2.995	-1.1608
AT5G43380	TOPP6	type one serine/threonine protein phosphatase 6	-2.671	-1.5665
Scaffold/Adaptor Protein (PC00226)
AT1G78230	AT1G78230	Outer arm dynein light chain 1 protein	-1.795	-1.0002
AT4G01950	GPAT3	glycerol-3-phosphate acyltransferase 3	-1.2084	-1.0129
AT5G65160	TPR14	tetratricopeptide repeat (TPR)-containing protein	-1.9516	-1.1918
AT1G02390	GPAT2	Glycerol-3-phosphate acyltransferase 2	-2.4456	-1.1084
AT2G23810	TET8	tetraspanin8	-1.7875	-1.0087
Storage Protein (PC00210)
AT3G11050	FER2	Ferritin 2	-6.2225	-2.7739
Transfer/Carrier Protein (PC00219)
AT4G39670	AT4G39670	Glycolipid transfer protein (GLTP) family protein	-4.0423	-1.514
AT5G57240	ORP4C	OSBP(oxysterol binding protein)-related protein 4C	-1.0354	-1.2237
Translational Protein (PC00263)
AT5G47880	ERF1-1	eukaryotic release factor 1-1	-2.7093	-1.5358
AT1G69410	ELF5A-3	eukaryotic elongation factor 5A-3	-2.1135	-1.4864
Transmembrane Signal Receptor (PC00197)
AT1G58190	RLP9	Receptor like protein 9	-1.7881	-2.2171
AT3G57760	AT3G57760	Protein kinase superfamily protein	-1.6445	-1.3316
AT3G09010	AT3G09010	Protein kinase superfamily protein	-1.7903	-1.2973
AT4G23250	EMB1290	cysteine-rich receptor-like protein kinase 17	-1.648	-1.6332
AT1G07390	RLP1	Receptor like protein 1	-1.2937	-1.0935
Transporter (PC00227)
AT1G01340	CNGC10	Cyclic nucleotide gated channel 10	-1.6394	-2.3067
AT1G17500	AT1G17500	ATPase E1-E2 type family protein / haloacid dehalogenase-like hydrolase family protein	-1.013	-1.6546
AT1G50400	AT1G50400	Eukaryotic porin family protein	-2.0214	-1.2063
AT1G53470	MSL4	mechanosensitive channel of small conductance-like 4	-5.92	-2.1861
AT1G61800	GPT2	glucose-6-phosphate/phosphate translocator 2	-5.7326	-1.5214
AT1G66760	AT1G66760	MATE efflux family protein	-3.2556	-4.2047
AT1G72820	AT1G72820	Mitochondrial substrate carrier family protein	-1.4226	-1.5048
AT2G29410	MTPB1	metal tolerance protein B1	-1.4469	-1.5653
AT2G47800	ABCC4	multidrug resistance-associated protein 4	-1.5616	-1.2468
AT3G03620	AT3G03620	MATE efflux family protein	-8.5587	-3.9989
AT5G49665	AT5G49665	Zinc finger (C3HC4-type RING finger) family protein	-2.5802	-1.2578
AT5G50200	WR3	nitrate transmembrane transporter	-2.7092	-1.6359
AT5G52050	AT5G52050	MATE efflux family protein	-4.4594	-1.5394
AT3G18830	PMT5	polyol/monosaccharide transporter 5	-1.1198	-1.4166
AT3G45060	NRT2.6	high affinity nitrate transporter 2.6	-5.7184	-2.518
AT3G51860	CAX3	cation exchanger 3	-2.0709	-1.4316
AT3G59820	LETM1	LETM1-like protein	-1.2199	-1.043
AT4G21680	NRT1.8	NITRATE TRANSPORTER 1.8	-4.4742	-2.2652
AT4G23700	CHX17	cation/H+ exchanger 17	-3.1005	-1.6204
AT4G33700	AT4G33700	CBS domain protein (DUF21)	-2.0848	-1.0403
AT4G39080	VHA-A3	vacuolar proton ATPase A3	-1.0684	-1.1108
AT5G13750	ZIFL1	zinc induced facilitator-like 1	-3.1445	-1.0574
AT5G26340	MSS1	Major facilitator superfamily protein	-2.006	-1.0825
AT5G37500	GORK	gated outwardly-rectifying K+ channel	-1.4976	-1.5204
AT5G40890	CLC-A	chloride channel A	-1.3494	-1.7072
AT5G42510	AT5G42510	Disease resistance-responsive (dirigent-like protein) family protein	-7.2542	-1.751
Others
AT1G02220	NAC003	NAC domain containing protein 3	-2.6815	-1.6786
AT1G02310	MAN1	Glycosyl hydrolase superfamily protein	-5.1984	-1.7204
AT1G02380	AT1G02380	Transmembrane protein	-1.8875	-1.2381
AT1G03106	AT1G03106	Hypothetical protein	-3.1215	-2.1047
AT1G03180	AT1G03180	non-structural protein	-1.1082	-1.373
AT1G03790	SOM	Zinc finger C-x8-C-x5-C-x3-H type family protein	-7.3139	-4.2497
AT1G04490	AT1G04490	hypothetical protein (DUF3527)	-3.2007	-1.4127
AT1G04560	AT1G04560	AWPM-19-like family protein	-8.2861	-3.0455
AT1G05340	AT1G05340	Cysteine-rich TM module stress tolerance protein	-6.0481	-1.3915
AT1G05510	AT1G05510	Naphthalene 1,2-dioxygenase subunit alpha (DUF1264)	-7.8395	-2.2023
AT1G05894	AT1G05894	Hypothetical protein	-4.5181	-2.8845
AT1G06090	AT1G06090	Fatty acid desaturase family protein	-1.5109	-1.4323
AT1G07590	AT1G07590	Tetratricopeptide repeat (TPR)-like superfamily protein	-2.1438	-1.0493
AT1G07600	MT1A	Metallothionein 1A	-2.0333	-1.0085
AT1G07610	MT1C	Metallothionein 1C	-1.3152	-1.0456
AT1G07985	AT1G07985	Expressed protein	-5.0525	-2.6925
AT1G09560	GLP5	Germin-like protein 5	-1.5285	-1.7023
AT1G09740	AT1G09740	Adenine nucleotide alpha hydrolases-like superfamily protein	-2.307	-1.8698
AT1G11390	AT1G11390	Protein kinase superfamily protein	-1.7028	-1.145
AT1G11925	AT1G11925	Stigma-specific Stig1 family protein	-5.8971	-4.5463
AT1G15230	AT1G15230	Hypothetical protein	-1.3997	-1.1137
AT1G15380	GLYI4	Lactoylglutathione lyase / glyoxalase I family protein	-2.2972	-2.7236
AT1G15430	AT1G15430	Hypothetical protein (DUF1644)	-2.6692	-1.1676
AT1G16090	WAKL7	wall associated kinase-like 7	-2.2894	-1.2123
AT1G16850	AT1G16850	transmembrane protein	-5.1103	-1.9396
AT1G17665	AT1G17665	CA-responsive protein	-3.7034	-1.3901
AT1G17830	AT1G17830	hypothetical protein (DUF789)	-2.908	-3.8314
AT1G19200	AT1G19200	cyclin-dependent kinase, putative (DUF581)	-3.9263	-1.1324
AT1G19440	KCS4	3-ketoacyl-CoA synthase 4	-2.1967	-1.8941
AT1G20970	AT1G20970	calponin-like domain protein	-1.2669	-1.1586
AT1G21410	SKP2A	F-box/RNI-like superfamily protein	-2.3346	-1.0878
AT1G22990	HIPP22	Heavy metal transport/detoxification superfamily protein	-4.0874	-2.0134
AT1G23280	AT1G23280	MAK16 protein-like protein	-1.3123	-1.9302
AT1G25422	AT1G25422	hypothetical protein	-2.2021	-2.0523
AT1G26450	AT1G26450	Carbohydrate-binding X8 domain superfamily protein	-1.979	-2.2695
AT1G27461	AT1G27461	hypothetical protein	-8.8798	-2.3203
AT1G29680	AT1G29680	histone acetyltransferase (DUF1264)	-5.0934	-2.0596
AT1G30700	AT1G30700	FAD-binding Berberine family protein	-2.6067	-2.488
AT1G33260	AT1G33260	Protein kinase superfamily protein	-2.2228	-1.4173
AT1G36622	AT1G36622	transmembrane protein	-1.5155	-1.4479
AT1G43160	RAP2.6	related to AP2 6	-7.9144	-3.8668
AT1G47710	SERPIN1	Serine protease inhibitor (SERPIN) family protein	-1.3335	-1.0927
AT1G48840	AT1G48840	heat-inducible transcription repressor (DUF639)	-1.9349	-1.11
AT1G50630	AT1G50630	extracellular ligand-gated ion channel protein (DUF3537)	-1.7646	-1.262
AT1G52560	AT1G52560	HSP20-like chaperones superfamily protein	-6.1548	-2.1223
AT1G52690	LEA7	Late embryogenesis abundant protein (LEA) family protein	-6.5908	-2.2989
AT1G54575	AT1G54575	hypothetical protein	-3.2602	-1.2537
AT1G56660	AT1G56660	MAEBL domain protein	-2.8785	-1.6441
AT1G57630	AT1G57630	Toll-Interleukin-Resistance (TIR) domain family protein	-3.2218	-2.3905
AT1G58025	AT1G58025	DNA-binding bromodomain-containing protein	-1.299	-1.2842
AT1G58360	AAP1	Amino acid permease 1	-2.9881	-1.508
AT1G60140	TPS10	trehalose phosphate synthase	-2.7179	-1.6174
AT1G63440	HMA5	heavy metal atpase 5	-3.6573	-1.1764
AT1G64110	DAA1	P-loop containing nucleoside triphosphate hydrolases superfamily protein	-3.5367	-1.3504
AT1G68440	AT1G68440	transmembrane protein	-3.2066	-2.6026
AT1G68450	PDE337	VQ motif-containing protein	-2.4352	-2.0248
AT1G68500	AT1G68500	hypothetical protein	-5.1212	-3.1319
AT1G68765	IDA	Putative membrane lipoprotein	-3.1734	-1.318
AT1G68795	CLE12	CLAVATA3/ESR-RELATED 12	-3.0131	-1.2501
AT1G69295	PDCB4	plasmodesmata callose-binding protein 4	-2.3769	-1.1076
AT1G69360	AT1G69360	T-box transcription factor, putative (DUF863)	-1.4184	-1.0473
AT1G70780	AT1G70780	hypothetical protein	-2.1962	-1.469
AT1G70782			-2.1962	-1.469
AT1G70800	EHB1	Calcium-dependent lipid-binding (CaLB domain) family protein	-1.527	-1.5023
AT1G70810	AT1G70810	Calcium-dependent lipid-binding (CaLB domain) family protein	-1.4886	-1.384
AT1G72670	iqd8	IQ-domain 8	-1.9086	-1.6372
AT1G73040	AT1G73040	Mannose-binding lectin superfamily protein	-2.0461	-1.2539
AT1G73210	AT1G73210	hypothetical protein (DUF789)	-1.9517	-2.0988
AT1G73260	KTI1	kunitz trypsin inhibitor 1	-2.1209	-3.2155
AT1G74010	AT1G74010	Calcium-dependent phosphotriesterase superfamily protein	-2.3544	-1.693
AT1G74020	SS2	strictosidine synthase 2	-4.1201	-1.6784
AT1G74790	AT1G74790	catalytics	-1.5646	-1.6352
AT1G75220	ERDL6	Major facilitator superfamily protein	-1.2531	-1.2751
AT1G77170	AT1G77170	Tetratricopeptide repeat (TPR)-like superfamily protein	-1.4854	-2.0066
AT1G78830	AT1G78830	Curculin-like (mannose-binding) lectin family protein	-2.0507	-2.8499
AT1G78850	AT1G78850	D-mannose binding lectin protein with Apple-like carbohydrate-binding domain-containing protein	-1.5594	-1.9864
AT1G80160	GLYI7	Lactoylglutathione lyase / glyoxalase I family protein	-4.2327	-1.492
AT2G04190	AT2G04190	TRAF-like family protein	-7.1971	-2.4082
AT2G05440	GRP9	GLYCINE RICH PROTEIN 9	-1.389	-1.7904
AT2G05520	GRP-3	glycine-rich protein 3	-2.0949	-1.9925
AT2G05540	AT2G05540	Glycine-rich protein family	-2.0388	-1.4161
AT2G15310	ARFB1A	ADP-ribosylation factor B1A	-1.5316	-1.0711
AT2G16060	HB1	hemoglobin 1	-2.0645	-2.5345
AT2G16280	KCS9	3-ketoacyl-CoA synthase 9	-1.9636	-1.2017
AT2G16580	AT2G16580	SAUR-like auxin-responsive protein family	-2.4148	-3.0214
AT2G17730	NIP2	NEP-interacting protein 2	-2.2826	-1.1917
AT2G19320	AT2G19320	hypothetical protein	-6.1755	-2.6726
AT2G21490	LEA	dehydrin LEA	-3.792	-2.5548
AT2G22088	AT2G22088	hypothetical protein	-2.9442	-1.7008
AT2G22470	AGP2	arabinogalactan protein 2	-3.806	-2.0267
AT2G23170	GH3.3	Auxin-responsive GH3 family protein	-1.7556	-1.7686
AT2G25090	CIPK16	CBL-interacting protein kinase 16	-2.621	-1.3938
AT2G25460	AT2G25460	EEIG1/EHBP1 protein amino-terminal domain protein	-2.3037	-1.7431
AT2G25680	MOT1	molybdate transporter 1	-1.1459	-1.1227
AT2G25890	AT2G25890	Oleosin family protein	-3.8518	-1.6333
AT2G28120	AT2G28120	Major facilitator superfamily protein	-1.1337	-1.2818
AT2G28130	AT2G28130	actin protein 2/3 complex subunit-like protein	-2.1515	-1.6104
AT2G29995	AT2G29995	PSY3-like protein	-1.6788	-1.2667
AT2G30040	MAPKKK14	mitogen-activated protein kinase kinase kinase 14	-2.8504	-1.0562
AT2G31141	AT2G31141	hypothetical protein	-1.2541	-1.5845
AT2G32090	AT2G32090	Lactoylglutathione lyase / glyoxalase I family protein	-1.1634	-1.1886
AT2G32190	AT2G32190	cysteine-rich/transmembrane domain A-like protein	-1.6957	-1.5475
AT2G32765	SUMO5	small ubiquitinrelated modifier 5	-1.2194	-2.6326
AT2G33520	AT2G33520	cysteine-rich/transmembrane domain protein A	-8.0364	-2.5579
AT2G33830	AT2G33830	Dormancy/auxin associated family protein	-2.3333	-1.2415
AT2G34070	TBL37	TRICHOME BIREFRINGENCE-LIKE 37	-1.0818	-1.1939
AT2G34580	AT2G34580	cytomegalovirus UL139 protein	-5.6086	-2.5194
AT2G34610	AT2G34610	cotton fiber protein	-9.8413	-3.0178
AT2G34790	MEE23	FAD-binding Berberine family protein	-1.6164	-1.1397
AT2G35300	LEA18	Late embryogenesis abundant protein, group 1 protein	-5.2219	-1.0989
AT2G35730	AT2G35730	Heavy metal transport/detoxification superfamily protein	-6.8325	-1.9052
AT2G35750	AT2G35750	transmembrane protein	-1.966	-2.1432
AT2G37430	ZAT11	C2H2 and C2HC zinc fingers superfamily protein	-3.0236	-1.8689
AT2G38340	DREB19	Integrase-type DNA-binding superfamily protein	-5.2858	-1.241
AT2G38400	AGT3	alanine:glyoxylate aminotransferase 3	-3.7601	-1.8694
AT2G38490	CIPK22	CBL-interacting Serine/Threonine-kinase	-3.7554	-1.8215
AT2G38530	LTP2	lipid transfer protein 2	-2.25	-1.0825
AT2G38640	AT2G38640	LURP-one-like protein (DUF567)	-1.6513	-1.2022
AT2G38820	AT2G38820	DNA-directed RNA polymerase subunit beta-beta protein, putative (DUF506)	-2.5266	-2.1841
AT2G39210	AT2G39210	Major facilitator superfamily protein	-1.7227	-1.4656
AT2G41850	PGAZAT	polygalacturonase ADPG2-like protein	-2.9248	-4.3324
AT2G42000	AtMT4a	plant EC metallothionein family protein	-8.1335	-3.7844
AT2G42540	COR15A	cold-regulated 15a	-3.9705	-1.5402
AT2G42560	AT2G42560	late embryogenesis abundant domain-containing protein / LEA domain-containing protein	-7.8203	-3.3995
AT2G43018			-1.0381	-1.0802
AT2G43570	CHI	chitinase	-3.0987	-1.1176
AT2G43590	AT2G43590	Chitinase family protein	-4.3366	-2.1802
AT2G44010	AT2G44010	hypothetical protein	-2.7053	-1.7151
AT2G45920	AT2G45920	U-box domain-containing protein	-2.2964	-1.2421
AT2G46200	AT2G46200	U11/U12 small nuclear ribonucleoprotein	-1.2753	-1.2251
AT2G47770	TSPO	TSPO(outer membrane tryptophan-rich sensory protein)-like protein	-5.3259	-1.7575
AT3G01570	AT3G01570	Oleosin family protein	-5.6576	-1.2227
AT3G02240	RGF7	root meristem growth factor-like protein	-6.0853	-2.0175
AT3G02390	AT3G02390	hypothetical protein	-1.8128	-1.1668
AT3G02480	AT3G02480	Late embryogenesis abundant protein (LEA) family protein	-6.1372	-1.2564
AT3G03320	AT3G03320	RNA-binding ASCH domain protein	-2.0587	-1.3952
AT3G03341	AT3G03341	cold-regulated protein	-3.4335	-1.5816
AT3G03460	AT3G03460	mediator of RNA polymerase II transcription subunit-like protein	-3.1773	-2.4729
AT3G05360	RLP30	receptor like protein 30	-3.135	-1.3664
AT3G05660	RLP33	receptor like protein 33	-3.0727	-1.5191
AT3G05890	RCI2B	Low temperature and salt responsive protein family	-2.7543	-1.9053
AT3G06500	A/N-InvC	Plant neutral invertase family protein	-4.4828	-2.7627
AT3G06690	AT3G06690	putative acyl-coenzyme A oxidase	-1.4376	-1.4497
AT3G09450	AT3G09450	fusaric acid resistance family protein	-3.688	-2.5096
AT3G09640	APX2	ascorbate peroxidase 2	-5.5182	-1.3677
AT3G10815	AT3G10815	RING/U-box superfamily protein	-3.9522	-1.4952
AT3G11600	AT3G11600	E3 ubiquitin-protein ligase	-1.1627	-1.1044
AT3G12320	AT3G12320	hypothetical protein	-1.1111	-1.105
AT3G12500	HCHIB	basic chitinase	-1.7386	-1.9746
AT3G12510	AT3G12510	MADS-box family protein	-3.3227	-1.252
AT3G12710	AT3G12710	DNA glycosylase superfamily protein	-2.0149	-1.794
AT3G13065	SRF4	STRUBBELIG-receptor family 4	-1.3594	-1.7256
AT3G13784	CWINV5	cell wall invertase 5	-4.7603	-3.6481
AT3G14060	AT3G14060	hypothetical protein	-1.33	-1.2374
AT3G14770	SWEET2	Nodulin MtN3 family protein	-2.7842	-1.5201
AT3G15357	AT3G15357	phosphopantothenoylcysteine decarboxylase subunit	-2.1601	-1.5359
AT3G15518	AT3G15518	hypothetical protein	-3.1782	-1.5437
AT3G15670	AT3G15670	Late embryogenesis abundant protein (LEA) family protein	-7.6845	-2.9122
AT3G15760	AT3G15760	cytochrome P450 family protein	-4.2209	-1.18
AT3G16330	AT3G16330	Avr9/Cf-9 rapidly elicited protein	-1.7224	-2.4704
AT3G19615	AT3G19615	beta-1,4-xylosidase	-5.8843	-2.3707
AT3G21660	AT3G21660	UBX domain-containing protein	-5.3879	-3.959
AT3G22490	AT3G22490	Seed maturation protein	-6.6574	-4.1916
AT3G22840	ELIP1	Chlorophyll A-B binding family protein	-4.6037	-1.7921
AT3G23260	AT3G23260	F-box and associated interaction domains-containing protein	-2.1168	-1.2208
AT3G23920	BAM1	beta-amylase 1	-2.9376	-1.2478
AT3G25870	AT3G25870	hypothetical protein	-3.4269	-1.0889
AT3G25882	NIMIN-2	NIM1-interacting 2	-2.4294	-1.3342
AT3G26040	AT3G26040	HXXXD-type acyl-transferase family protein	-2.5184	-2.3298
AT3G26440	AT3G26440	transmembrane protein, putative (DUF707)	-1.8023	-1.1259
AT3G26600	ARO4	armadillo repeat only 4	-1.1636	-1.0126
AT3G27025	AT3G27025	hypothetical protein	-2.6449	-1.5353
AT3G28007	SWEET4	Nodulin MtN3 family protein	-3.8091	-1.6056
AT3G50970	LTI30	dehydrin family protein	-5.521	-2.1262
AT3G51750	AT3G51750	hypothetical protein	-2.1426	-1.0295
AT3G53990	AT3G53990	Adenine nucleotide alpha hydrolases-like superfamily protein	-1.8554	-1.0777
AT3G56710	SIB1	sigma factor binding protein 1	-1.6275	-1.2146
AT3G57010	AT3G57010	Calcium-dependent phosphotriesterase superfamily protein	-5.1706	-1.8486
AT3G57020	AT3G57020	Calcium-dependent phosphotriesterase superfamily protein	-3.1437	-1.1562
AT3G57520	SIP2	seed imbibition 2	-4.6426	-1.2022
AT3G59350	AT3G59350	Protein kinase superfamily protein	-2.9436	-2.2974
AT3G60110	AT3G60110	DNA-binding bromodomain-containing protein	-2.0199	-1.0045
AT3G60150	AT3G60150	NADH dehydrogenase ubiquinone 1 alpha subcomplex assembly factor-like protein (DUF498/DUF598)	-1.1118	-1.3063
AT3G60966	AT3G60966	RING/U-box superfamily protein	-3.1672	-1.6691
AT3G62380	AT3G62380	F-box/associated interaction domain protein	-6.0053	-3.8122
AT4G00430	PIP1;4	plasma membrane intrinsic protein 1;4	-1.7094	-1.0053
AT4G01360	BPS3	BPS1-like protein	-4.5782	-2.2044
AT4G01860	AT4G01860	Transducin family protein / WD-40 repeat family protein	-1.1599	-1.4206
AT4G01870	AT4G01870	tolB protein-like protein	-4.7573	-2.9556
AT4G01985	AT4G01985	hypothetical protein	-4.5471	-2.0468
AT4G02360	AT4G02360	transmembrane protein, putative (Protein of unknown function, DUF538)	-2.9263	-1.1061
AT4G02380	SAG21	senescence-associated gene 21	-3.5416	-1.2393
AT4G02410	AT4G02410	Concanavalin A-like lectin protein kinase family protein	-2.7169	-1.1616
AT4G02420	AT4G02420	Concanavalin A-like lectin protein kinase family protein	-2.4705	-1.1626
AT4G02940	AT4G02940	oxidoreductase, 2OG-Fe(II) oxygenase family protein	-2.3564	-1.3644
AT4G09600	GASA3	GAST1 protein homolog 3	-6.9208	-2.3836
AT4G09610	GASA2	GAST1 protein homolog 2	-8.5567	-4.5906
AT4G10040	CYTC-2	cytochrome c-2	-1.7276	-1.1843
AT4G12410	AT4G12410	SAUR-like auxin-responsive protein family	-4.2647	-1.3738
AT4G12432			-2.9296	-1.541
AT4G12580	AT4G12580	hypothetical protein	-3.6132	-1.3409
AT4G15910	DI21	drought-induced 21	-4.3571	-1.6763
AT4G16500	AT4G16500	Cystatin/monellin superfamily protein	-1.1265	-1.3593
AT4G17245	AT4G17245	RING/U-box superfamily protein	-1.4253	-1.2873
AT4G17650	AT4G17650	Polyketide cyclase / dehydrase and lipid transport protein	-2.9044	-1.1948
AT4G19390	AT4G19390	Uncharacterized protein family (UPF0114)	-3.2135	-1.0064
AT4G19400	AT4G19400	Profilin family protein	-1.2102	-1.0611
AT4G19520	AT4G19520	disease resistance protein (TIR-NBS-LRR class) family	-1.2332	-1.0285
AT4G19700	RING	SBP (S-ribonuclease binding protein) family protein	-1.6373	-1.826
AT4G20830	AT4G20830	FAD-binding Berberine family protein	-1.7184	-1.3021
AT4G21020	AT4G21020	Late embryogenesis abundant protein (LEA) family protein	-8.0269	-2.0775
AT4G21320	HSA32	Aldolase-type TIM barrel family protein	-4.4787	-1.9791
AT4G21323	AT4G21323	Subtilase family protein	-3.9281	-1.9884
AT4G22980	AT4G22980	molybdenum cofactor sulfurase-like protein	-2.3254	-1.416
AT4G23680	AT4G23680	Polyketide cyclase/dehydrase and lipid transport superfamily protein	-1.9464	-1.0243
AT4G25030	AT4G25030	Serine/Threonine-kinase	-1.1472	-1.3213
AT4G25170	AT4G25170	Uncharacterized conserved protein (UCP012943)	-1.1712	-1.1895
AT4G25433	AT4G25433	peptidoglycan-binding LysM domain-containing protein	-4.6778	-2.9531
AT4G26270	PFK3	phosphofructokinase 3	-1.6634	-1.188
AT4G27670	HSP21	heat shock protein 21	-7.2854	-5.9343
AT4G28690	AT4G28690	hypothetical protein	-1.4498	-1.2212
AT4G31290	AT4G31290	ChaC-like family protein	-1.349	-1.1952
AT4G31830	AT4G31830	transmembrane protein	-7.8841	-2.8675
AT4G33467	AT4G33467	hypothetical protein	-3.8193	-1.1338
AT4G33560	AT4G33560	Wound-responsive family protein	-2.3881	-1.5389
AT4G33930	AT4G33930	Cupredoxin superfamily protein	-5.0697	-2.3139
AT4G33980	AT4G33980	hypothetical protein	-2.7303	-1.4982
AT4G34588			-2.1365	-1.0997
AT4G35070	AT4G35070	SBP (S-ribonuclease binding protein) family protein	-1.5018	-1.2894
AT4G36850	AT4G36850	PQ-loop repeat family protein / transmembrane family protein	-2.5729	-2.104
AT4G37295	AT4G37295	hypothetical protein	-7.8504	-2.3933
AT4G37390	BRU6	Auxin-responsive GH3 family protein	-2.2174	-1.9479
AT4G37530	AT4G37530	Peroxidase superfamily protein	-3.4247	-1.3246
AT4G37540	LBD39	LOB domain-containing protein 39	-2.2786	-2.9485
AT4G39675	AT4G39675	hypothetical protein	-2.6288	-3.4315
AT5G01300	AT5G01300	PEBP (phosphatidylethanolamine-binding protein) family protein	-4.7373	-1.216
AT5G01881	AT5G01881	transmembrane protein	-1.5554	-1.4291
AT5G02020	SIS	E3 ubiquitin-protein ligase RLIM-like protein	-2.4585	-1.982
AT5G03495	AT5G03495	RNA-binding (RRM/RBD/RNP motifs) family protein	-1.7766	-1.2359
AT5G05110	AT5G05110	Cystatin/monellin family protein	-1.8512	-1.0915
AT5G05220	AT5G05220	hypothetical protein	-6.112	-1.8778
AT5G05410	DREB2A	DRE-binding protein 2A	-4.9213	-1.7492
AT5G06230	TBL9	TRICHOME BIREFRINGENCE-LIKE 9	-2.4416	-1.4736
AT5G06370	AT5G06370	NC domain-containing protein-like protein	-2.2145	-1.0862
AT5G07330	AT5G07330	NFU1 iron-sulfur cluster protein	-4.9523	-1.9548
AT5G07380	AT5G07380	hypothetical protein	-1.8772	-1.1847
AT5G08350	AT5G08350	GRAM domain-containing protein / ABA-responsive protein-like protein	-2.1435	-1.6786
AT5G10625	AT5G10625	flowering-promoting factor-like protein	-3.4034	-1.3291
AT5G11740	AGP15	arabinogalactan protein 15	-2.6253	-1.6322
AT5G13320	PBS3	Auxin-responsive GH3 family protein	-1.1823	-1.7112
AT5G13370	AT5G13370	Auxin-responsive GH3 family protein	-3.8443	-1.9055
AT5G14330	AT5G14330	transmembrane protein	-2.6201	-3.1383
AT5G15254			-3.5928	-1.3626
AT5G15960	KIN1	stress-responsive protein (KIN1) / stress-induced protein (KIN1)	-4.7655	-2.6813
AT5G16360	AT5G16360	NC domain-containing protein-like protein	-2.9923	-1.2406
AT5G17360	AT5G17360	DNA ligase	-1.6045	-1.0943
AT5G22540	AT5G22540	transmembrane protein, putative (DUF247)	-4.8161	-1.8178
AT5G22545	AT5G22545	hypothetical protein	-4.885	-2.0286
AT5G24030	SLAH3	SLAC1 homologue 3	-2.3087	-1.3339
AT5G24460	AT5G24460	RING-H2 zinc finger protein	-1.4002	-1.1106
AT5G24600	AT5G24600	TRP-like ion channel protein (Protein of unknown function, DUF599)	-3.3856	-1.8816
AT5G27760	AT5G27760	Hypoxia-responsive family protein	-1.7033	-1.4199
AT5G35660	AT5G35660	Glycine-rich protein family	-7.5702	-4.1505
AT5G37680	ARLA1A	ADP-ribosylation factor-like A1A	-1.7022	-1.2919
AT5G38530	TSBtype2	tryptophan synthase beta type 2	-1.0005	-1.116
AT5G38940	AT5G38940	RmlC-like cupins superfamily protein	-2.1997	-2.624
AT5G39080	AT5G39080	HXXXD-type acyl-transferase family protein	-2.4785	-2.2063
AT5G39590	AT5G39590	TLD-domain containing nucleolar protein	-2.2156	-1.4713
AT5G39660	CDF2	cycling DOF factor 2	-2.3092	-1.3767
AT5G39720	AIG2L	avirulence induced protein 2 like protein	-5.4573	-1.557
AT5G40880	AT5G40880	WD-40 repeat family protein / zfwd3 protein (ZFWD3)	-1.4674	-1.2153
AT5G41860	AT5G41860	transmembrane protein	-1.7793	-1.027
AT5G42900	COR27	cold regulated protein 27	-3.2696	-1.2775
AT5G43180	AT5G43180	transmembrane protein, putative (Protein of unknown function, DUF599)	-2.2964	-1.346
AT5G43400	AT5G43400	plant/protein	-1.8764	-1.3588
AT5G44310	AT5G44310	Late embryogenesis abundant protein (LEA) family protein	-8.9692	-2.1859
AT5G44575	AT5G44575	hypothetical protein	-2.8127	-2.3273
AT5G45810	CIPK19	CBL-interacting protein kinase 19	-6.1285	-2.0161
AT5G47730	AT5G47730	Sec14p-like phosphatidylinositol transfer family protein	-1.424	-1.0845
AT5G48180	NSP5	nitrile specifier protein 5	-4.4726	-1.8685
AT5G49448			-2.1405	-1.8654
AT5G51040	SDHAF2	succinate dehydrogenase assembly factor	-1.4918	-1.3242
AT5G51680	AT5G51680	hydroxyproline-rich glycoprotein family protein	-5.798	-1.7763
AT5G52310	LTI78	low-temperature-responsive protein 78 (LTI78) / desiccation-responsive protein 29A (RD29A)	-2.8833	-1.0887
AT5G53660	GRF7	growth-regulating factor 7	-5.3003	-1.4759
AT5G53780	AT5G53780	F-box protein, putative (DUF295)	-7.5454	-2.6134
AT5G55750	AT5G55750	hydroxyproline-rich glycoprotein family protein	-5.7711	-3.4024
AT5G55930	OPT1	oligopeptide transporter 1	-2.7885	-1.5766
AT5G57480	AT5G57480	P-loop containing nucleoside triphosphate hydrolases superfamily protein	-3.8081	-1.752
AT5G57880	MPS1	multipolar spindle 1	-1.0601	-1.157
AT5G57887	AT5G57887	transmembrane protein	-1.0929	-1.1613
AT5G58320	NET4A	Kinase interacting (KIP1-like) family protein	-2.0779	-1.1218
AT5G58380	SIP1	SOS3-interacting protein 1	-2.7015	-1.2467
AT5G59310	LTP4	lipid transfer protein 4	-2.1095	-2.6413
AT5G59845	AT5G59845	Gibberellin-regulated family protein	-2.5575	-2.8105
AT5G61560	AT5G61560	U-box domain-containing protein kinase family protein	-2.2659	-1.3146
AT5G62200	AT5G62200	Embryo-specific protein 3, (ATS3)	-1.0803	-1.0471
AT5G62520	SRO5	similar to RCD one 5	-3.4078	-1.8365
AT5G64080	XYP1	Bifunctional inhibitor/lipid-transfer protein/seed storage 2S albumin superfamily protein	-2.1146	-2.2471
AT5G64310	AGP1	arabinogalactan protein 1	-3.5398	-1.5542
AT5G65207	AT5G65207	hypothetical protein	-1.611	-1.0969
AT5G66110	HIPP27	Heavy metal transport/detoxification superfamily protein	-4.3875	-1.7866
AT5G66400	RAB18	Dehydrin family protein	-5.2773	-2.1894
AT5G66780	AT5G66780	late embryogenesis abundant protein	-7.2692	-2.8231
AT5G67480	BT4	BTB and TAZ domain protein 4	-2.0159	-1.5147
AT5G67600	WIH1	cysteine-rich TM module stress tolerance protein	-1.5145	-1.4636

## Sheet: Table_S9
Supplementary Table S9. Functional classification of the genes with upregulated expression levels following the ethanol and drought treatments.
Genes upregulated in both RNA-seq analyses (7 & 13 DAD) were classified through MapMan 3.6.0RC1 as shown in Fig. 4.
Bin	Function	Gene	Symbol/Name	Fold change
				7 DAD	13 DAD
Anthocyanin and Flavonoids
16.8.1	secondary metabolism.flavonoids.anthocyanins	AT1g56650	PAP1, MYB75, SIAA1, ATMYB75 | PAP1 (PRODUCTION OF ANTHOCYANIN PIGMENT 1); DNA binding / transcription factor	2.44	3.983
16.8.1.21	secondary metabolism.flavonoids.anthocyanins.anthocyanin 5-aromatic acyltransferase	AT3g29670	PMAT2: HXXXD-type acyl-transferase family protein	1.89	1.4144
16.8.2	secondary metabolism.flavonoids.chalcones	AT5g05270	chalcone-flavanone isomerase family protein	1.48	3.0923
16.8.3	secondary metabolism.flavonoids.dihydroflavonols	AT2g18570	UDP-glucoronosyl/UDP-glucosyl transferase family protein | chr2:8063320-8065008 FORWARD	1.27	2.8629
16.8.3	secondary metabolism.flavonoids.dihydroflavonols	AT1g01390	UDP-glucoronosyl/UDP-glucosyl transferase family protein | chr1:148120-149806 REVERSE	3.59	1.1546
16.8.3	secondary metabolism.flavonoids.dihydroflavonols	AT2g22930	glycosyltransferase family protein | chr2:9759673-9761163 FORWARD	2.08	2.8595
16.8.3	secondary metabolism.flavonoids.dihydroflavonols	AT1g01420	Symbols: UGT72B3 | UGT72B3 (UDP-GLUCOSYL TRANSFERASE 72B3); UDP-glycosyltransferase/ quercetin 3-O-glucosyltransferase/ transferase, transferring glycosyl groups | chr1:154492-156011 REVERSE	3.09	1.3455
16.8.3.3	secondary metabolism.flavonoids.dihydroflavonols.flavonoid 3''-monooxygenase	AT5g07990	Symbols: TT7, CYP75B1, D501 | TT7 (TRANSPARENT TESTA 7); flavonoid 3'-monooxygenase/ oxygen binding | chr5:2560394-2563109 FORWARD	1.9	3.3532
16.8.4	secondary metabolism.flavonoids.flavonols	AT1g30530	Symbols: UGT78D1 | UGT78D1 (UDP-GLUCOSYL TRANSFERASE 78D1); UDP-glycosyltransferase/ quercetin 3-O-glucosyltransferase/ transferase, transferring glycosyl groups | chr1:10814659-10816583 FORWARD	2.95	2.2512
16.8.5	secondary metabolism.flavonoids.isoflavonols	AT1g75300	isoflavone reductase, putATive | chr1:28255495-28257040 FORWARD	2.44	2.5849
16.8.5	secondary metabolism.flavonoids.isoflavonols	AT1g75280	isoflavone reductase, putative | chr1:28251960-28253619 FORWARD	2.63	2.3715
Glucosinolates
Bin	Function	Gene	Symbol/Name	7 DAD	13 DAD
16.5.1.1.1.1	secondary metabolism.sulfur-containing.glucosinolates.synthesis.aliphatic.branched-chain amino acid aminotransferase (BCAT/MAAT)	AT3g19710	BCAT4 | BCAT4 (BRANCHED-CHAIN AMINOTRANSFERASE4)	4.14	1.8625
16.5.1.1.1.2	secondary metabolism.sulfur-containing.glucosinolates.synthesis.aliphatic.methylthioalkylmalate synthase (MAM)	AT5g23010	MAM1, IMS3 | MAM1 (METHYLTHIOALKYLMALATE SYNTHASE 1); 2-isopropylmalate synthase/	3.34	1.3641
16.5.1.1.1.4	secondary metabolism.sulfur-containing.glucosinolates.synthesis.aliphatic.methylthioalkylmalate isomerase small subunit (MAM-IS)	AT2g43100	Aconitase C-terminal domain-containing protein	3.64	1.3872
16.5.1.1.1.6	secondary metabolism.sulfur-containing.glucosinolates.synthesis.aliphatic.CYP79F1/F2 monooxygenase	AT1g16410	CYP79F1, BUS1, SPS1 | CYP79F1; oxidoreductase	3.89	1.1184
16.5.1.1.1.7	secondary metabolism.sulfur-containing.glucosinolates.synthesis.aliphatic.CYP83A1 phenylacetaldoxime monooxygenase	AT4g13770	CYP83A1, REF2 | CYP83A1 (CYTOCHROME P450 83A1); oxidoreductase	3.92	1.2324
16.5.1.1.1.9	secondary metabolism.sulfur-containing.glucosinolates.synthesis.aliphatic.sulfotransferase	AT1g18590	SOT17, ATSOT17, ATST5C | SOT17 (SULFOTRANSFERASE 17)	3.53	1.2324
16.5.1.1.1.9	secondary metabolism.sulfur-containing.glucosinolates.synthesis.aliphatic.sulfotransferase	AT1g74090	SOT18, ATSOT18, ATST5B | SOT18 (DESULFO-GLUCOSINOLATE SULFOTRANSFERASE 18)	1.73	1.2236
16.5.1.1.1.10	secondary metabolism.sulfur-containing.glucosinolates.synthesis.aliphatic.flavin-containing monooxygenase	AT1g65860	FMO GS-OX1 | FMO GS-OX1 (FLAVIN-MONOOXYGENASE GLUCOSINOLATE S-OXYGENASE 1)	3.72	1.3384
16.5.1.1.3.2	secondary metabolism.sulfur-containing.glucosinolates.synthesis.indole.CYP79B3 monooxygenase	AT2g22330	CYP79B3 | CYP79B3; electron carrier/ heme binding / monooxygenase/ oxygen binding	3.01	1.3872
16.5.1.1.4.1	secondary metabolism.sulfur-containing.glucosinolates.synthesis.shared.CYP83B1 phenylacetaldoxime monooxygenase	AT4g31500	CYP83B1, SUR2, RNT1, RED1, ATR4 | CYP83B1 (CYTOCHROME P450 MONOOXYGENASE 83B1); oxidoreductase	2.68	1.7374
16.5.1.1.4.2	secondary metabolism.sulfur-containing.glucosinolates.synthesis.shared.alkylthiohydroximate C-S lyase	AT2g20610	SUR1, HLS3, RTY, ALF1, RTY1 | SUR1 (SUPERROOT 1); S-alkylthiohydroximate lyase/ carbon-sulfur lyase/ transaminase	2.64	1.1553
16.5.1.2.1	secondary metabolism.sulfur-containing.glucosinolates.regulation.aliphatic	AT5g07690	MYB29, ATMYB29, PMG2 | ATMYB29 (ARABIDOPSIS THALIANA MYB DOMAIN PROTEIN 29); DNA binding	2.95	1.8691
16.5.1.2.1	secondary metabolism.sulfur-containing.glucosinolates.regulation.aliphatic	AT5g61420	MYB28, HAG1 | MYB28 (Myb domain protein 28); DNA binding / transcription factor	2.02	1.003
16.5.1.2.3	secondary metabolism.sulfur-containing.glucosinolates.regulation.indole	AT5g60890	ATMYB34, ATR1,	2.3	1.2219
16.5.1.2.3	secondary metabolism.sulfur-containing.glucosinolates.regulation.indole	AT3g09710	IQD1 | IQD1 (IQ-DOMAIN 1); Calmodulin binding	1.8	1.1946
16.5.1.2.3	secondary metabolism.sulfur-containing.glucosinolates.regulation.indole	AT1g18570	MYB51, AtMYB51, BW51A, BW51B, HIG1	1.75	1.7608
16.5.1.3.1	secondary metabolism.sulfur-containing.glucosinolates.degradation.myrosinase	AT1g52040	MBP1, ATMBP | MBP1 (MYROSINASE-BINDING PROTEIN 1); protein binding	2.01	3.0505
16.5.1.3.2.1	secondary metabolism.sulfur-containing.glucosinolates.degradation.nitrilespecifier protein.epithiospecifier protein	AT1g54040	ESP, TASTY | ESP (EPITHIOSPECIFIER PROTEIN)	1.21	3.0505
Light Reactions
Bin	Function	Gene	Symbol/Name	7 DAD	13 DAD
1.1.1.1	PS.lightreaction.photosystem II.LHC-II	AT2g34420	LHB1B2, LHCB1.5 | LHB1B2; chlorophyll binding	1.81	1.4239
1.1.1.1	PS.lightreaction.photosystem II.LHC-II	AT2g05100	LHCB2.1, LHCB2 | LHCB2.1; chlorophyll binding	2.19	1.2066
1.1.1.1	PS.lightreaction.photosystem II.LHC-II	AT2g40100	LHCB4.3 | LHCB4.3 (light harvesting complex PSII); chlorophyll binding	2.06	1.5364
1.1.1.2	PS.lightreaction.photosystem II.PSII polypeptide subunits	AT3g50820	PSBO2, PSBO-2, OEC33 | PSBO2 (PHOTOSYSTEM II SUBUNIT O-2); oxygen evolving/ poly(U) binding	1.64	1.1997
1.1.1.2	PS.lightreaction.photosystem II.PSII polypeptide subunits	AT2g39470	PPL2 | PPL2 (PsbP-like protein 2); calcium ion binding	2.14	1.1101
1.1.1.2	PS.lightreaction.photosystem II.PSII polypeptide subunits	AT4g05180	PSBQ, PSBQ-2, PSII-Q | PSBQ-2; calcium ion binding	2.83	1.173
1.1.1.2	PS.lightreaction.photosystem II.PSII polypeptide subunits	AT2g28605	Encodes a PsbP domain-OEC23 like protein localized in thylakoid (peripheral-lumenal side	2.1	1.0136
1.1.1.2	PS.lightreaction.photosystem II.PSII polypeptide subunits	AT2g06520	PSBX | PSBX (photosystem II subunit X)	2.41	1.1965
1.1.1.2	PS.lightreaction.photosystem II.PSII polypeptide subunits	AT1g67740	PSBY, YCF32 | PSBY	2.7	1.2072
1.1.1.2	PS.lightreaction.photosystem II.PSII polypeptide subunits	AT5g66570	PSBO-1, OEE1, OEE33, OE33, PSBO1, MSP-1 ; PSBO1 (PS II OXYGEN-EVOLVING COMPLEX 1)	1.89	1.2562
1.1.1.2	PS.lightreaction.photosystem II.PSII polypeptide subunits	AT1g79040	PSBR | PSBR (photosystem II subunit R)	1.16	1.3543
1.1.2.1	PS.lightreaction.photosystem I.LHC-I	AT3g54890	LHCA1 | LHCA1; chlorophyll binding	2.41	1.0947
1.1.2.1	PS.lightreaction.photosystem I.LHC-I	AT1g61520	LHCA3 | LHCA3; chlorophyll binding	2.02	1.281
1.1.2.1	PS.lightreaction.photosystem I.LHC-I	AT3g61470	LHCA2 | LHCA2; chlorophyll binding	1.73	1.1439
1.1.2.2	PS.lightreaction.photosystem I.PSI polypeptide subunits	AT1g31330	PSAF | PSAF (photosystem I subunit F)	2.31	1.0361
1.1.2.2	PS.lightreaction.photosystem I.PSI polypeptide subunits	AT5g64040	PSAN | PSAN; calmodulin binding	2.79	1.1528
1.1.2.2	PS.lightreaction.photosystem I.PSI polypeptide subunits	AT2g20260	PSAE-2 | PSAE-2 (photosystem I subunit E-2)	1.61	1.2152
1.1.2.2	PS.lightreaction.photosystem I.PSI polypeptide subunits	AT1g03130	PSAD-2 | PSAD-2 (photosystem I subunit D-2)	2.47	1.3464
1.1.2.2	PS.lightreaction.photosystem I.PSI polypeptide subunits	AT1g55670	PSAG | PSAG (PHOTOSYSTEM I SUBUNIT G)	2.34	1.0727
1.1.2.2	PS.lightreaction.photosystem I.PSI polypeptide subunits	AT1g08380	PSAO | PSAO (photosystem I subunit O)	2.27	1.0555
1.1.2.2	PS.lightreaction.photosystem I.PSI polypeptide subunits	AT3g16140	PSAH-1 | PSAH-1 (photosystem I subunit H-1)	1.77	1.9393
1.1.2.2	PS.lightreaction.photosystem I.PSI polypeptide subunits	AT4g02770	PSAD-1 | PSAD-1 (photosystem I subunit D-1)	2.14	1.3668
1.1.2.2	PS.lightreaction.photosystem I.PSI polypeptide subunits	AT4g12800	PSAL | PSAL (photosystem I subunit L)	1.72	1.1402
1.1.5.3	PS.lightreaction.other electron carrier (ox/red).ferredoxin reductase	AT1g20020	ATLFNR2, FNR2 | FNR2 (FERREDOXIN-NADP(+)-OXIDOREDUCTASE 2); NADPH dehydrogenase/ oxidoreductase/ poly(U) binding	1.66	1.0331
1.1.6	PS.lightreaction.NADH DH	AT4g37925	NDH-M | NDH-M (subunit NDH-M of NAD(P)H:plastoquinone dehydrogenase complex)	2.53	2.7903
1.1.6	PS.lightreaction.NADH DH	AT1g74880	NDH-O | NDH-O (NAD(P)H:plastoquinone dehydrogenase complex subunit O) |	1.41	2.4222
1.1.6	PS.lightreaction.NADH DH	AT1g70760	CRR23 | CRR23 ((chlororespiratory reduction 23)	2.1	1.8475
1.1.6	PS.lightreaction.NADH DH	AT5g58260	Encodes subunit NDH-N of NAD(P)H:plastoquinone dehydrogenase complex (Ndh complex) present in the thylakoid membrane of chloroplasts.	2.65	1.736
Photorespiration
Bin	Function	Gene	Symbol/Name	7 DAD	13 DAD
1.2	PS.photorespiration	AT4g17360	formyltetrahydrofolate deformylase/ hydroxymethyl-,	1.08	1.0262
1.2.1	PS.photorespiration.phosphoglycolate phosphatase	AT5g36700	ATPGLP1, PGLP1 | PGLP1 (2-PHOSPHOGLYCOLATE PHOSPHATASE 1)	3.7	4.612
1.2.2	PS.photorespiration.glycolate oxydase	AT3g14150	(S)-2-hydroxy-acid oxidase, peroxisomal, putative / glycolate oxidase, putative	1.51	1.567
1.2.3	PS.photorespiration.aminotransferases peroxisomal	AT1g70580	AOAT2, GGT2 | AOAT2 (ALANINE-2-OXOGLUTARATE AMINOTRANSFERASE 2)	1.4	1.4767
1.2.4.4	PS.photorespiration.glycine cleavage.H protein	AT2g35120	glycine cleavage system H protein, mitochondrial, putative	1.48	1.0499
1.2.4.4	PS.photorespiration.glycine cleavage.H protein	AT2g35370	GDCH | GDCH; glycine dehydrogenase (decarboxylating) |	1.47	1.0329
1.2.4.4	PS.photorespiration.glycine cleavage.H protein	AT1g32470	glycine cleavage system H protein, mitochondrial,	2.29	1.0912
1.2.6	PS.photorespiration.hydroxypyruvate reductase	AT1g68010	HPR | HPR; glycerate dehydrogenase/ poly(U) binding	1.81	1.7723
Starch/Sucrose
Bin	Function	Gene	Symbol/Name	7 DAD	13 DAD
2.2.2.1	major CHO metabolism.degradation.starch.starch cleavage	AT2g32290	Symbols: BMY5, BAM6 | BAM6 (BETA-AMYLASE 6); beta-amylase/ catalytic/ cation binding | chr2:13714547-13716929 REVERSE	2.79	3.5573
2.2.2.3	major CHO metabolism.degradation.starch.glucan water dikinase	AT1g10760	Symbols: SEX1, SOP1, SOP, GWD1, GWD | SEX1 (STARCH EXCESS 1); alpha-glucan, water dikinase | chr1:3581034-3590043 REVERSE	1.24	1.2032
2.2.2.4	major CHO metabolism.degradation.starch.D enzyme	AT2g40840	Symbols: DPE2 | DPE2 (DISPROPORTIONATING ENZYME 2); 4-alpha-glucanotransferase/ heteroglycan binding | chr2:17044963-17050947 FORWARD	2.39	1.4803
2.2.2.6	major CHO metabolism.degradation.starch.transporter	AT5g46110	Symbols: APE2, TPT | APE2 (ACCLIMATION OF PHOTOSYNTHESIS TO ENVIRONMENT 2); antiporter/ triose-phosphate transmembrane transporter | chr5:18697250-18700656 FORWARD	1.83	1.3613
2.2.1.3.1	major CHO metabolism.degradation.sucrose.invertases.neutral	AT1g22650	beta-fructofuranosidase, putative / invertase, putative / saccharase, putative / beta-fructosidase, putative | chr1:8013382-8015991 REVERSE	1.59	2.0641
2.2.1.3.1	major CHO metabolism.degradation.sucrose.invertases.neutral	AT4g09510	Symbols: CINV2 | beta-fructofuranosidase, putative / invertase, putative / saccharase, putative / beta-fructosidase, putative | chr4:6021164-6023873 REVERSE	2.03	1.5069
Oxidases
Bin	Function	Gene	Symbol/Name	7 DAD	13 DAD
26.7	misc.oxidases - copper, flavone etc.	AT5g37940	NADP-dependent oxidoreductase, putative | chr5:15107296-15108966 FORWARD	4.46	2.8018
26.7	misc.oxidases - copper, flavone etc.	AT1g14120	2-oxoglutarate-dependent dioxygenase, putative | chr1:4833518-4835089 REVERSE	2.7	3.2526
26.7	misc.oxidases - copper, flavone etc.	AT4g38420	Symbols: sks9 | sks9 (SKU5 Similar 9); copper ion binding / oxidoreductase | chr4:17982774-17985372 FORWARD	2.4	1.5524
26.7	misc.oxidases - copper, flavone etc.	AT5g66920	Symbols: sks17 | sks17 (SKU5 Similar 17); copper ion binding / oxidoreductase | chr5:26722823-26725626 FORWARD	3.94	1.7016
26.7	misc.oxidases - copper, flavone etc.	AT1g14130	2-oxoglutarate-dependent dioxygenase, putative | chr1:4835724-4837616 REVERSE	1.07	1.9623
26.7	misc.oxidases - copper, flavone etc.	AT1g65860	Symbols: FMO GS-OX1 | FMO GS-OX1 (FLAVIN-MONOOXYGENASE GLUCOSINOLATE S-OXYGENASE 1); 3-methylthiopropyl glucosinolate S-oxygenase/ 4-methylthiopropyl glucosinolate S-oxygenase/ 5-methylthiopropyl glucosinolate S-oxygenase/ 6-methylthiopropyl glucosinolate S-oxygenase/ 7-methyl | chr1:24499066-24502745 REVERSE	3.72	1.3384
26.7	misc.oxidases - copper, flavone etc.	AT3g06300	Symbols: AT-P4H-2 | AT-P4H-2 (A. THALIANA P4H ISOFORM 2); oxidoreductase, acting on paired donors, with incorporation or reduction of molecular oxygen, 2-oxoglutarate as one donor, and incorporation of one atom each of oxygen into both donors / procollagen-proline 4-dioxygen | chr3:1907582-1909804 FORWARD	1.41	1.5136
26.7	misc.oxidases - copper, flavone etc.	AT4g15765	electron carrier/ monooxygenase/ oxidoreductase | chr4:8975404-8977211 REVERSE	1.79	1.1334
26.7	misc.oxidases - copper, flavone etc.	AT4g25240	Symbols: SKS1 | SKS1 (SKU5 SIMILAR 1); copper ion binding / oxidoreductase | chr4:12930402-12933892 FORWARD	2.24	2.9304
26.7	misc.oxidases - copper, flavone etc.	AT5g38000	NADP-dependent oxidoreductase, putative | chr5:15141788-15143492 FORWARD	4.41	4.364
Beta 1,3 glucan hydrolases
Bin	Function	Gene	Symbol/Name	7 DAD	13 DAD
26.4	misc.beta 1,3 glucan hydrolases	AT3g58100	PDCB5 | PDCB5 (PLASMODESMATA CALLOSE-BINDING PROTEIN 5); callose binding / polysaccharide binding	2.27	1.476
26.4	misc.beta 1,3 glucan hydrolases	AT5g58480	glycosyl hydrolase family 17 protein | chr5:23641142-23642853 REVERSE	3.12	2.2625
26.4.1	misc.beta 1,3 glucan hydrolases.glucan endo-1,3-beta-glucosidase	AT1g66250	glycosyl hydrolase family 17 protein | chr1:24692894-24695515 FORWARD	1.84	1.1049
26.4.1	misc.beta 1,3 glucan hydrolases.glucan endo-1,3-beta-glucosidase	AT2g01630	glycosyl hydrolase family 17 protein / beta-1,3-glucanase, putative | chr2:279282-282123 REVERSE	2	1.1501
UDP Glycosyltransferases
Bin	Function	Gene	Symbol/Name	7 DAD	13 DAD
26.2	misc.UDP glucosyl and glucoronyl transferases	AT2g18560	UDP-glucoronosyl/UDP-glucosyl transferase family protein | chr2:8059288-8061056 FORWARD	2.27	1.8006
26.2	misc.UDP glucosyl and glucoronyl transferases	AT5g38010	UDP-glucoronosyl/UDP-glucosyl transferase family protein | chr5:15158275-15160212 FORWARD	4.98	1.7174
26.2	misc.UDP glucosyl and glucoronyl transferases	AT1g13250	Symbols: GATL3 | GATL3 (Galacturonosyltransferase-like 3); polygalacturonate 4-alpha-galacturonosyltransferase/ transferase, transferring glycosyl groups / transferase, transferring hexosyl groups | chr1:4528623-4530063 REVERSE	3.75	1.4784
26.2	misc.UDP glucosyl and glucoronyl transferases	AT3g50760	Symbols: GATL2 | GATL2 (Galacturonosyltransferase-like 2); polygalacturonate 4-alpha-galacturonosyltransferase/ transferase, transferring glycosyl groups / transferase, transferring hexosyl groups | chr3:18868065-18869384 FORWARD	1.68	1.6365
26.2	misc.UDP glucosyl and glucoronyl transferases	AT5g11610	exostosin family protein | chr5:3735440-3738217 REVERSE	2.53	1.5088
26.2	misc.UDP glucosyl and glucoronyl transferases	AT4g02500	Symbols: ATXT2, XXT2, XT2 | XT2 (UDP-XYLOSYLTRANSFERASE 2); UDP-xylosyltransferase/ transferase/ transferase, transferring glycosyl groups / xyloglucan 6-xylosyltransferase | chr4:1101507-1103610 FORWARD	1.11	1.124
26.2	misc.UDP glucosyl and glucoronyl transferases	AT4g03340	glycosyltransferase family 14 protein / core-2/I-branching enzyme family protein | chr4:1467727-1470080 REVERSE	1.75	2.4316
26.2	misc.UDP glucosyl and glucoronyl transferases	AT5g67230	glycosyl transferase family 43 protein | chr5:26822478-26824328 FORWARD	1.05	1.1985
26.2	misc.UDP glucosyl and glucoronyl transferases	AT2g37585	glycosyltransferase family 14 protein / core-2/I-branching enzyme family protein | chr2:15765784-15767878 FORWARD	1.53	1.4113
26.2	misc.UDP glucosyl and glucoronyl transferases	AT5g07720	galactosyl transferase GMA12/MNN10 family protein | chr5:2455634-2457316 FORWARD	1.61	1.3718
26.2	misc.UDP glucosyl and glucoronyl transferases	AT1g27440	Symbols: GUT2, IRX10, ATGUT1 | GUT2; catalytic/ glucuronoxylan glucuronosyltransferase | chr1:9529141-9531375 REVERSE	1.47	2.0505
26.2	misc.UDP glucosyl and glucoronyl transferases	AT1g68470	exostosin family protein | chr1:25676395-25678288 REVERSE	1.07	1.2381
26.2	misc.UDP glucosyl and glucoronyl transferases	AT3g46650	UDP-glycosyltransferase/ transferase, transferring glycosyl groups | chr3:17185453-17187812 REVERSE	3.33	1.7019
Cytochrome P450
Bin	Function	Gene	Symbol/Name	7 DAD	13 DAD
26.1	misc.cytochrome P450	AT4g22690	CYP706A1 | CYP706A1; electron carrier/ heme binding / iron ion binding / monooxygenase/ oxygen binding	1.12	1.105
26.1	misc.cytochrome P450	AT2g22330	CYP79B3 | CYP79B3; electron carrier/ heme binding / iron ion binding / monooxygenase/ oxygen binding	3.01	1.6089
26.1	misc.cytochrome P450	AT3g61880	CYP78A9 | CYP78A9 (CYTOCHROME P450 78A9); monooxygenase/ oxygen binding	2.27	2.7831
26.1	misc.cytochrome P450	AT4g39480	CYP96A9 | CYP96A9 (CYTOCHROME P450 96 A9); electron carrier/ heme binding / iron ion binding / monooxygenase/ oxygen binding	1.14	2.6364
26.1	misc.cytochrome P450	AT4g37410	CYP81F4 | CYP81F4; electron carrier/ heme binding / iron ion binding / monooxygenase/ oxygen binding	2.38	2.8238
26.1	misc.cytochrome P450	AT4g12320	CYP706A6 | CYP706A6; electron carrier/ heme binding / iron ion binding / monooxygenase/ oxygen binding	2.97	1.1335
26.1	misc.cytochrome P450	AT3g48280	CYP71A25 | CYP71A25; electron carrier/ heme binding / iron ion binding / monooxygenase/ oxygen binding	1.07	2.1148
26.1	misc.cytochrome P450	AT1g57750	MAH1, CYP96A15 | CYP96A15 (CYTOCHROME P450 96 A1); midchain alkane hydroxylase/ oxygen binding	3.26	3.2777
26.1	misc.cytochrome P450	AT2g34490	CYP710A2 | CYP710A2 (cytochrome P450, family 710, subfamily A, polypeptide 2); C-22 sterol desaturase/ oxygen binding	2.13	2.0833
26.1	misc.cytochrome P450	AT1g78490	CYP708A3 | CYP708A3; electron carrier/ heme binding / iron ion binding / monooxygenase/ oxygen binding	1.8	1.4914
26.1	misc.cytochrome P450	AT3g10570	CYP77A6 | CYP77A6; electron carrier/ heme binding / iron ion binding / monooxygenase/ oxygen binding	2.75	3.6891
26.1	misc.cytochrome P450	AT4g37400	CYP81F3 | CYP81F3; electron carrier/ heme binding / iron ion binding / monooxygenase/ oxygen binding	3.59	1.818
26.1	misc.cytochrome P450	AT4g13770	CYP83A1, REF2 | CYP83A1 (CYTOCHROME P450 83A1); oxidoreductase, acting on paired donors	3.92	1.7476
26.1	misc.cytochrome P450	AT3g20080	CYP705A15 | CYP705A15; electron carrier/ heme binding / iron ion binding / monooxygenase	1.41	1.0649
26.1	misc.cytochrome P450	AT2g45560	CYP76C1 | CYP76C1; electron carrier/ heme binding / iron ion binding	1.36	1.0531
26.1	misc.cytochrome P450	AT2g29090	CYP707A2 | CYP707A2; (+)-abscisic acid 8'-hydroxylase/	1.06	1.5068
26.1	misc.cytochrome P450	AT1g16410	CYP79F1, BUS1, SPS1 | CYP79F1 (CYTOCHROME P450 79F1); oxidoreductase	3.89	1.1184
26.1	misc.cytochrome P450	AT4g00360	CYP86A2, ATT1 | CYP86A2 (CYTOCHROME P450 86 A2); fatty acid (omega-1)-hydroxylase/ oxygen binding	2.32	1.2826
26.1	misc.cytochrome P450	AT4g31500	Symbols: CYP83B1, SUR2, RNT1, RED1, ATR4 | CYP83B1 (CYTOCHROME P450 MONOOXYGENASE 83B1); oxidoreductase, acting on paired donors, with incorporation or reduction of molecular oxygen, NADH or NADPH as one donor, and incorporation of one atom of oxygen	2.68	1.7374
26.1	misc.cytochrome P450	AT5g52320	CYP96A4 | CYP96A4; electron carrier/ heme binding / iron ion binding / monooxygenase	1.7	1.1205
O-Methyltransferases
Bin	Function	Gene	Symbol/Name	7 DAD	13 DAD
26.6	misc.O-methyl transferases	AT1g21100	O-methyltransferase, putative | chr1:7386839-7388428 REVERSE	2.68	1.7374
Fermentation
Bin	Function	Gene	Symbol/Name	7 DAD	13 DAD
5.2	fermentation.PDC	AT5g01320	pyruvate decarboxylase, putative	4	1.5348
5.1	fermentation.aldehyde dehydrogenase	AT4g36250	ALDH3F1 | ALDH3F1 (Aldehyde Dehydrogenase 3F1); 3-chloroallyl aldehyde dehydrogenase/ aldehyde dehydrogenase (NAD)	1.87	1.1253
Flavonoids
Bin	Function	Gene	Symbol/Name	7 DAD	13 DAD
16.8.1	secondary metabolism.flavonoids.anthocyanins	AT4g09500	glycosyltransferase family protein | chr4:6018135-6019759 FORWARD	1.68	2.2724
16.8.1	secondary metabolism.flavonoids.anthocyanins	AT1g56650	Symbols: PAP1, MYB75, SIAA1, ATMYB75 | PAP1 (PRODUCTION OF ANTHOCYANIN PIGMENT 1); DNA binding / transcription factor | chr1:21233595-21235137 REVERSE	2.44	3.983
16.8.1.21	secondary metabolism.flavonoids.anthocyanins.anthocyanin 5-aromatic acyltransferase	AT3g29670	transferase family protein | chr3:11527872-11529350 FORWARD	1.89	1.4144
16.8.2	secondary metabolism.flavonoids.chalcones	AT5g05270	chalcone-flavanone isomerase family protein | chr5:1563320-1565007 FORWARD	1.48	3.0923
16.8.3	secondary metabolism.flavonoids.dihydroflavonols	AT2g18570	UDP-glucoronosyl/UDP-glucosyl transferase family protein | chr2:8063320-8065008 FORWARD	1.27	2.8629
16.8.3	secondary metabolism.flavonoids.dihydroflavonols	AT1g01390	UDP-glucoronosyl/UDP-glucosyl transferase family protein | chr1:148120-149806 REVERSE	3.59	1.1546
16.8.3	secondary metabolism.flavonoids.dihydroflavonols	AT2g22930	glycosyltransferase family protein | chr2:9759673-9761163 FORWARD	2.08	2.8595
16.8.3	secondary metabolism.flavonoids.dihydroflavonols	AT1g01420	Symbols: UGT72B3 | UGT72B3 (UDP-GLUCOSYL TRANSFERASE 72B3); UDP-glycosyltransferase/ quercetin 3-O-glucosyltransferase/ transferase, transferring glycosyl groups | chr1:154492-156011 REVERSE	3.09	1.3455
16.8.3.3	secondary metabolism.flavonoids.dihydroflavonols.flavonoid 3''-monooxygenase	AT5g07990	Symbols: TT7, CYP75B1, D501 | TT7 (TRANSPARENT TESTA 7); flavonoid 3'-monooxygenase/ oxygen binding | chr5:2560394-2563109 FORWARD	1.9	3.3532
16.8.4	secondary metabolism.flavonoids.flavonols	AT1g30530	Symbols: UGT78D1 | UGT78D1 (UDP-GLUCOSYL TRANSFERASE 78D1); UDP-glycosyltransferase/ quercetin 3-O-glucosyltransferase/ transferase, transferring glycosyl groups | chr1:10814659-10816583 FORWARD	2.95	2.2512
16.8.5	secondary metabolism.flavonoids.isoflavonols	AT1g75300	isoflavone reductase, putative | chr1:28255495-28257040 FORWARD	2.44	2.5849
16.8.5	secondary metabolism.flavonoids.isoflavonols	AT1g75280	isoflavone reductase, putative | chr1:28251960-28253619 FORWARD	2.63	2.3715
Phenolics and Phenylpropanoids
Bin	Function	Gene	Symbol/Name	7 DAD	13 DAD
16.2	secondary metabolism.phenylpropanoids	AT5g67150	transferase family protein | chr5:26795771-26797312 REVERSE	2.08	2.1291
16.2	secondary metabolism.phenylpropanoids	AT1g28680	transferase family protein | chr1:10078189-10080029 FORWARD	2.05	1.8994
16.2	secondary metabolism.phenylpropanoids	AT4g35160	O-methyltransferase family 2 protein | chr4:16730760-16732811 REVERSE	7.13	1.6114
16.2	secondary metabolism.phenylpropanoids	AT1g77520	O-methyltransferase family 2 protein | chr1:29130403-29132180 FORWARD	2.82	3.7881
16.2.1	secondary metabolism.phenylpropanoids.lignin biosynthesis	AT5g66690	UGT72E2 | UGT72E2; UDP-glycosyltransferase/ coniferyl-alcohol glucosyltransferase/ transferase, transferring glycosyl groups	2.17	2.0893
16.2.1.1	secondary metabolism.phenylpropanoids.lignin biosynthesis.PAL	AT3g53260	PAL2, ATPAL2 | PAL2; phenylalanine ammonia-lyase	1.1	1.7763
16.2.1.3	secondary metabolism.phenylpropanoids.lignin biosynthesis.4CL	AT1g65060	4CL3 | 4CL3; 4-coumarate-CoA ligase	2.94	2.7866
16.2.1.10	secondary metabolism.phenylpropanoids.lignin biosynthesis.CAD	AT4g39330	ATCAD9, CAD9 | CAD9 (CINNAMYL ALCOHOL DEHYDROGENASE 9); binding / catalytic/ oxidoreductase/ zinc ion binding	2.15	1.2686
16.2.1.10	secondary metabolism.phenylpropanoids.lignin biosynthesis.CAD	AT3g19450	CAD4, ATCAD4, CAD, CAD-C | ATCAD4; cinnamyl-alcohol dehydrogenase	2.69	1.0135
16.1	secondary metabolism.simple phenols	AT5g05390	LAC12 | LAC12 (laccase 12); laccase	3.58	1.8032
16.1	secondary metabolism.simple phenols	AT2g30210	LAC3 | LAC3 (laccase 3); laccase	1.29	5.4573
16.1	secondary metabolism.simple phenols	AT2g29130	LAC2, ATLAC2 | LAC2 (laccase 2); laccase	1.55	1.2385
16.1	secondary metabolism.simple phenols	AT5g01190	LAC10 | LAC10 (laccase 10); laccase	4.02	2.3245
Sucrose
Bin	Function	Gene	Symbol/Name	7 DAD	13 DAD
1.3.4	PS.calvin cyle.GAP	AT1g42970	GAPB | GAPB (GLYCERALDEHYDE-3-PHOSPHATE DEHYDROGENASE B SUBUNIT); glyceraldehyde-3-phosphate dehydrogenase (NADP+)/ glyceraldehyde-3-phosphate dehydrogenase | chr1:16127381-16129843 FORWARD	1.72	1.0587
1.3.6	PS.calvin cyle.aldolase	AT4g38970	fructose-bisphosphate aldolase, putative | chr4:18163496-18165762 REVERSE	2.11	1.8794
1.3.7	PS.calvin cyle.FBPase	AT3g54050	fructose-1,6-bisphosphatase, putative / D-fructose-1,6-bisphosphate 1-phosphohydrolase, putative / FBPase, putative | chr3:20016905-20018780 FORWARD	2.27	1.5827
1.3.12	PS.calvin cyle.PRK	AT1g32060	PRK | PRK (PHOSPHORIBULOKINASE); ATP binding / phosphoribulokinase/ protein binding	2.09	1.3768
1.3.13	PS.calvin cyle.rubisco interacting	AT2g39730	RCA | RCA (RUBISCO ACTIVASE); ADP binding / ATP binding / enzyme regulator/ ribulose-1,5-bisphosphate carboxylase/oxygenase activator	2.51	1.3439
Redox-related
Bin	Function	Gene	Symbol/Name	7 DAD	13 DAD
21.1	redox.thioredoxin	AT3g02730	TRXF1, ATF1 | TRXF1 (THIOREDOXIN F-TYPE 1); enzyme activator	1.85	1.2369
21.1	redox.thioredoxin	AT3g51030	ATTRX1, ATTRX H1 | ATTRX1; oxidoreductase	1.33	1.8515
21.2	redox.ascorbate and glutathione	AT1g26100	cytochrome B561 family protein	3	1.4284
21.2	redox.ascorbate and glutathione	AT3g19000	oxidoreductase, 2OG-Fe(II) oxygenase family protein	1.07	1.0153
21.2	redox.ascorbate and glutathione	AT1g06620	2-oxoglutarate-dependent dioxygenase	1.85	1.8413
21.2	redox.ascorbate and glutathione	AT1g06640	2-oxoglutarate-dependent dioxygenase, putative	1.76	1.4767
21.2.1	redox.ascorbate and glutathione.ascorbate	AT5g21100	L-ascorbate oxidase, putative	2.62	1.6994
21.2.1	redox.ascorbate and glutathione.ascorbate	AT5g16710	DHAR3 | DHAR3 (dehydroascorbate reductase 1); glutathione dehydrogenase (ascorbate) |	1.16	1.2334
21.4	redox.glutaredoxins	AT3g62960	glutaredoxin family protein	3.24	3.4295
21.4	redox.glutaredoxins	AT3g57070	glutaredoxin family protein	2.03	1.0809
21.4	redox.glutaredoxins	AT5g11930	glutaredoxin family protein	3.54	2.8369
21.4	redox.glutaredoxins	AT2g47880	glutaredoxin family protein	1.14	2.2253
21.6	redox.dismutases and catalases	AT4g25100	FSD1 | FSD1 (FE SUPEROXIDE DISMUTASE 1)	1.73	1.4353
GDSL-Lipases
Bin	Function	Gene	Symbol/Name	7 DAD	13 DAD
26.28	misc.GDSL-motif lipase	AT1g28610	GDSL-motif lipase, putative | chr1:10053617-10055731 REVERSE	2	1.7887
26.28	misc.GDSL-motif lipase	AT1g28570	GDSL-motif lipase, putative | chr1:10041641-10044147 REVERSE	1.82	1.6518
26.28	misc.GDSL-motif lipase	AT5g33370	GDSL-motif lipase/hydrolase family protein | chr5:12602468-12604764 REVERSE	4.66	1.6402
26.28	misc.GDSL-motif lipase	AT1g58430	Symbols: RXF26 | RXF26; carboxylesterase/ hydrolase, acting on ester bonds | chr1:21711565-21713103 REVERSE	5.34	4.0839
26.28	misc.GDSL-motif lipase	AT2g04570	GDSL-motif lipase/hydrolase family protein | chr2:1594673-1596349 FORWARD	2.09	1.7573
26.28	misc.GDSL-motif lipase	AT1g31550	GDSL-motif lipase, putative | chr1:11295525-11297379 REVERSE	3.52	1.4399
26.28	misc.GDSL-motif lipase	AT4g26790	GDSL-motif lipase/hydrolase family protein | chr4:13487457-13489371 FORWARD	3.42	1.716
26.28	misc.GDSL-motif lipase	AT5g14450	GDSL-motif lipase/hydrolase family protein | chr5:4658441-4660175 FORWARD	2.69	1.0357
Glucosidases etc
Bin	Function	Gene	Symbol/Name	7 DAD	13 DAD
26.3	misc.gluco-, galacto- and mannosidases	AT1g52400	BGL1, BGLU18 | BGLU18 (BETA GLUCOSIDASE 18); catalytic/ cation binding / hydrolase, hydrolyzing O-glycosyl compounds	1.63	1.8093
26.3	misc.gluco-, galacto- and mannosidases	AT3g09260	PYK10, PSR3.1, BGLU23 | PYK10; beta-glucosidase/ copper ion binding / fucosidase/ hydrolase, hydrolyzing O-glycosyl compounds	2.1	1.8093
26.3	misc.gluco-, galacto- and mannosidases	AT4g21760	BGLU47 | BGLU47 (Beta-glucosidase 47); catalytic/ cation binding / hydrolase, hydrolyzing O-glycosyl compounds	4.94	1.0169
26.3	misc.gluco-, galacto- and mannosidases	AT1g45191	BGLU1 | BGLU1 (BETA GLUCOSIDASE 1); catalytic/ cation binding / hydrolase, hydrolyzing O-glycosyl compounds	2.2	3.1921
26.3.4	misc.gluco-, galacto- and mannosidases.endoglucanase	AT1g64390	AtGH9C2 | AtGH9C2 (Arabidopsis thaliana glycosyl hydrolase 9C2); carbohydrate binding / catalytic/ hydrolase, hydrolyzing O-glycosyl compounds	3.53	1.2717

[truncated: 3 more sheets: Table_S10, Table_S11, Table_S12]
